# Supplementary material for: The Trichopterygini (Lepidoptera, Geometridae) of Austral South America: description of new species from Chile
Source: Zookeys. 2019 Mar 19;832:91–111. doi: 10.3897/zookeys.832.30851 (PMC6435600; doi:10.3897/zookeys.832.30851)
Supplement: XML Treatment for Aloba [file zookeys.832.30851-treatment1.xml]

<!DOCTYPE tp:taxon-treatment
  PUBLIC "-//TaxonX//DTD Taxonomic Treatment Publishing DTD v0 20100105//EN" "tax-treatment-NSO.dtd">
<tp:taxon-treatment xmlns:tp="http://www.plazi.org/taxpub"><tp:treatment-meta><kwd-group><label>Taxon classification</label><kwd><named-content xmlns:xlink="http://www.w3.org/1999/xlink" content-type="kingdom">Animalia</named-content></kwd><kwd><named-content xmlns:xlink="http://www.w3.org/1999/xlink" content-type="order">Lepidoptera</named-content></kwd><kwd><named-content xmlns:xlink="http://www.w3.org/1999/xlink" content-type="family">Geometridae</named-content></kwd></kwd-group><mixed-citation publication-type="journal"><person-group><name><surname>I. Ramos-González</surname><given-names>Mario</given-names></name><name><surname>Zamora-Manzur</surname><given-names>Carlos</given-names></name><name><surname>Saladrigas Menés</surname><given-names>Dania</given-names></name><name><surname>E. Parra1</surname><given-names>Luis</given-names></name></person-group><article-title>The <tp:taxon-name><tp:taxon-name-part taxon-name-part-type="tribe">Trichopterygini</tp:taxon-name-part></tp:taxon-name> (<tp:taxon-name><tp:taxon-name-part taxon-name-part-type="order">Lepidoptera</tp:taxon-name-part></tp:taxon-name>, <tp:taxon-name><tp:taxon-name-part taxon-name-part-type="family">Geometridae</tp:taxon-name-part></tp:taxon-name>) of Austral South America: description of new species from Chile</article-title><source>Zookeys</source><day>19</day><month>3</month><year>2019</year><volume>832</volume><fpage>91</fpage><lpage>111</lpage><pub-id pub-id-type="doi">10.3897/zookeys.832.30851</pub-id></mixed-citation></tp:treatment-meta><tp:nomenclature><tp:taxon-name>
            <tp:taxon-name-part taxon-name-part-type="genus" reg="Aloba">Aloba</tp:taxon-name-part>
          </tp:taxon-name><tp:taxon-authority>Warren, 1895</tp:taxon-authority><tp:nomenclature-citation-list><tp:nomenclature-citation><tp:taxon-name>
                <tp:taxon-name-part taxon-name-part-type="genus" reg="Aloba">Aloba</tp:taxon-name-part>
              </tp:taxon-name><comment><xref ref-type="bibr" rid="B38">Warren 1895</xref>: 105.</comment></tp:nomenclature-citation></tp:nomenclature-citation-list></tp:nomenclature><tp:treatment-sec sec-type="type species" id="SECID0EOLAC"><title>Type species.</title><p><italic><tp:taxon-name><tp:taxon-name-part taxon-name-part-type="genus" reg="Hoplosauris">Hoplosauris</tp:taxon-name-part><tp:taxon-name-part taxon-name-part-type="species" reg="cinereus">cinereus</tp:taxon-name-part></tp:taxon-name></italic> Bartlett-Calvert, 1893, by original designation.</p></tp:treatment-sec><tp:treatment-sec sec-type="diagnosis" id="SECID0E6LAC"><title>Diagnosis.</title><p>Palpi short, slightly tilted up. Male: Hindwing subtriangular, valvae with brush-like setal tuft with accessory undulated individual bristles. Female: ductus bursae half the length of corpus bursae. Posterior third of corpus bursae with longitudinal striation; the remaining two thirds with microspines.</p></tp:treatment-sec><tp:treatment-sec sec-type="redescription" id="SECID0EEMAC"><title>Redescription.</title><p>Antennae filiform in both sexes, but subapically broadened in males. Thorax and abdomen with brownish scales, varying in color from greyish to yellowish shades. Forewings with wide and dark antemedial and postmedial bands; apical spot subquadrate and discal spot always present. In males, hindwings are reduced, subtriangular and whitish; its apex can be extended or not, and there is no visible modification in anal margin. Wing venation in males: forewing with two accessory cells; hindwing with Sc+R<sub>1</sub> and Rs+M<sub>1</sub> separated, M<sub>2</sub> is free and M<sub>3</sub> and Cu<sub>1</sub> are pedunculated near the angle of discal cell, which is polygonal and it extends for one third of wing surface. Tibial formula 0-2-4 in both sexes. Abdomen is longer and narrower in males than in females. Male genitalia: ensiform valvae with cucullus projected apically, setal tuft is brush-like with accessory and undulated individual bristles, juxta with sclerotized S-shaped lateral processes. Female genitalia: corpus bursae sub-pyriform with longitudinal striation on the posterior third; the remaining two-thirds with microspines on its surface.</p></tp:treatment-sec><ref-list><ref id="B38"><mixed-citation xmlns:xlink="http://www.w3.org/1999/xlink" xlink:type="simple"><person-group><name name-style="western"><surname>Warren</surname><given-names>W</given-names></name></person-group> (<year>1895</year>) <article-title>New species and genera of <tp:taxon-name><tp:taxon-name-part taxon-name-part-type="family">Geometridae</tp:taxon-name-part></tp:taxon-name> in the Tring Museum.</article-title><source>Novitates Zoologicae</source><volume>2</volume>: <fpage>82</fpage>–<lpage>159</lpage>. <ext-link xlink:type="simple" ext-link-type="uri" xlink:href="https://biodiversitylibrary.org/page/3859357">https://biodiversitylibrary.org/page/3859357</ext-link></mixed-citation></ref></ref-list></tp:taxon-treatment>
