# Supplementary material for: The Trichopterygini (Lepidoptera, Geometridae) of Austral South America: description of new species from Chile
Source: Zookeys. 2019 Mar 19;832:91–111. doi: 10.3897/zookeys.832.30851 (PMC6435600; doi:10.3897/zookeys.832.30851)
Supplement: XML Treatment for Aloba carolinae [file zookeys.832.30851-treatment2.xml]

<!DOCTYPE tp:taxon-treatment
  PUBLIC "-//TaxonX//DTD Taxonomic Treatment Publishing DTD v0 20100105//EN" "tax-treatment-NSO.dtd">
<tp:taxon-treatment xmlns:tp="http://www.plazi.org/taxpub"><tp:treatment-meta><kwd-group><label>Taxon classification</label><kwd><named-content xmlns:xlink="http://www.w3.org/1999/xlink" content-type="kingdom">Animalia</named-content></kwd><kwd><named-content xmlns:xlink="http://www.w3.org/1999/xlink" content-type="order">Lepidoptera</named-content></kwd><kwd><named-content xmlns:xlink="http://www.w3.org/1999/xlink" content-type="family">Geometridae</named-content></kwd></kwd-group><mixed-citation publication-type="journal"><person-group><name><surname>I. Ramos-González</surname><given-names>Mario</given-names></name><name><surname>Zamora-Manzur</surname><given-names>Carlos</given-names></name><name><surname>Saladrigas Menés</surname><given-names>Dania</given-names></name><name><surname>E. Parra1</surname><given-names>Luis</given-names></name></person-group><article-title>The <tp:taxon-name><tp:taxon-name-part taxon-name-part-type="tribe">Trichopterygini</tp:taxon-name-part></tp:taxon-name> (<tp:taxon-name><tp:taxon-name-part taxon-name-part-type="order">Lepidoptera</tp:taxon-name-part></tp:taxon-name>, <tp:taxon-name><tp:taxon-name-part taxon-name-part-type="family">Geometridae</tp:taxon-name-part></tp:taxon-name>) of Austral South America: description of new species from Chile</article-title><source>Zookeys</source><day>19</day><month>3</month><year>2019</year><volume>832</volume><fpage>91</fpage><lpage>111</lpage><pub-id pub-id-type="doi">10.3897/zookeys.832.30851</pub-id></mixed-citation></tp:treatment-meta><tp:nomenclature><tp:taxon-name>
            <tp:taxon-name-part taxon-name-part-type="genus" reg="Aloba">Aloba</tp:taxon-name-part>
            <tp:taxon-name-part taxon-name-part-type="species" reg="carolinae">carolinae</tp:taxon-name-part>
            <object-id xmlns:xlink="http://www.w3.org/1999/xlink" content-type="zoobank" xlink:type="simple">http://zoobank.org/7C4B292A-F1BE-4EA7-9572-688B20CE23A3</object-id>
          </tp:taxon-name><tp:taxon-authority>Ramos-González &amp; Parra</tp:taxon-authority><tp:taxon-status xmlns:xlink="http://www.w3.org/1999/xlink" xlink:type="simple">sp. n.</tp:taxon-status><xref ref-type="fig" rid="F1">Figures 1</xref><xref ref-type="fig" rid="F1">, 2</xref><xref ref-type="fig" rid="F2">, 9</xref><xref ref-type="fig" rid="F2">, 10</xref><xref ref-type="fig" rid="F7">, 17</xref></tp:nomenclature><tp:treatment-sec sec-type="diagnosis" id="SECID0EUOAC"><title>Diagnosis.</title><p>This species is distinguished from <italic><tp:taxon-name><tp:taxon-name-part taxon-name-part-type="genus" reg="Aloba">A.</tp:taxon-name-part><tp:taxon-name-part taxon-name-part-type="species" reg="cinereus">cinereus</tp:taxon-name-part></tp:taxon-name></italic> (Bartlett-Calvert) by the following characteristics: saccus-vinculum broader, accessorial bristles in setal tuft apically undulated, and corpus bursae with the inner surface of its anterior half completely covered with microspines. Externally, this species stands out for its reduced wingspan and for the feather-like extended hindwing apex in males.</p></tp:treatment-sec><tp:treatment-sec sec-type="description" id="SECID0EFPAC"><title>Description.</title><p>Male (Fig. <xref ref-type="fig" rid="F1">1</xref>). Head: antennae filiform, subapically broadened; palpi short, subequal to eye diameter and slightly tilted upwards. Thorax: Patagia and tegulae covered by piliform grayish scales. Forewings: background color ashy gray; termen rounded, with piliform ashy scales; basal band blackish brown; antemedial band slender, blackish brown, and surrounded by two stripes of ashy-white scales; medial band blackish brown, with a small and subrounded ashy spot on the costal third, medial band with proximal margin arcuate and distal margin with five undulations. Some specimens, in both sexes, with a blackish spot near half of the band and the subrounded ashy spot on the costal third is absent or located in the anal third; postmedial band slender blackish brown and surrounded with two stripes of ashy-white scales; subterminal band zigzagging of whitish scales; apical spot on the wing apex subquadrate and blackish. This spot connects with subterminal band; terminal band formed by a dashed stripe of short blackish spots; distal spot present and blackish. Hindwings: ashy-white, reduced, one-third the length of forewings, triangular with prolonged apex, anal margin with no visible modification; discal spot not visible. Wing venation in males (Fig. <xref ref-type="fig" rid="F7">17</xref>): same as the genus. Male genitalia (Fig. <xref ref-type="fig" rid="F2">9</xref>): valvae ensiform, cucullus apically projected, sclerotized costa, subapical setal tuft brush-like with thick, large and undulated individual accessory bristles; saccus subrounded; juxta with quadrate base and posterior apex indented, with two sclerotized and disjointed S-shaped lateral processes, which extend to the height of the transtilla; socius triangular; transtilla projected in a Y-shaped, with apices equal in length. Aedeagus tubular; cornuti arranged as a longitudinal group in the vesica. Female (Fig. <xref ref-type="fig" rid="F1">2</xref>). Similar to male, but with filiform antennae slighter and hindwings not reduced, quadrangular and ashy-grey. Female genitalia (Fig. <xref ref-type="fig" rid="F2">10</xref>): ductus bursae half the length of corpus bursae; corpus bursae membranous, subpyriform, with straight longitudinal striation that does not exceed one-third of corpus bursae; anterior region of corpus bursae with microspines on its entire inner surface; cestum present; posterior apophyses larger than anterior apophyses.</p><fig id="F1" position="float" orientation="portrait"><label>Figures 1–8.</label><caption><p>Adults. <bold>1–2</bold><italic><tp:taxon-name><tp:taxon-name-part taxon-name-part-type="genus" reg="Aloba">Aloba</tp:taxon-name-part><tp:taxon-name-part taxon-name-part-type="species" reg="carolinae">carolinae</tp:taxon-name-part></tp:taxon-name></italic> Ramos-González &amp; Parra, sp. n. <bold>1</bold> male (holotype) <bold>2</bold> female (paratype). <bold>3, 4</bold><italic><tp:taxon-name><tp:taxon-name-part taxon-name-part-type="genus" reg="Hoplosauris">Hoplosauris</tp:taxon-name-part><tp:taxon-name-part taxon-name-part-type="species" reg="morenoi">morenoi</tp:taxon-name-part></tp:taxon-name></italic> Ramos-González &amp; Parra, sp. n. <bold>3</bold> male (holotype) <bold>4</bold> female (allotype). <bold>5</bold><italic><tp:taxon-name><tp:taxon-name-part taxon-name-part-type="genus" reg="Butleriana">Butleriana</tp:taxon-name-part><tp:taxon-name-part taxon-name-part-type="species" reg="phoenix">phoenix</tp:taxon-name-part></tp:taxon-name></italic> Ramos-González &amp; Parra, sp. n., male (holotype). <bold>6</bold><italic><tp:taxon-name><tp:taxon-name-part taxon-name-part-type="genus" reg="Warrenaria">Warrenaria</tp:taxon-name-part><tp:taxon-name-part taxon-name-part-type="species" reg="onca">onca</tp:taxon-name-part></tp:taxon-name></italic> Ramos-González &amp; Parra, sp. n., male (holotype). <bold>7, 8</bold><italic><tp:taxon-name><tp:taxon-name-part taxon-name-part-type="genus" reg="Fueguina">Fueguina</tp:taxon-name-part><tp:taxon-name-part taxon-name-part-type="species" reg="araucana">araucana</tp:taxon-name-part></tp:taxon-name></italic> Ramos-González &amp; Parra, sp. n. <bold>7</bold> male (holotype) <bold>8</bold> female (allotype). Scale bar: 1 cm.</p></caption><graphic xmlns:xlink="http://www.w3.org/1999/xlink" xlink:href="zookeys-832-091-g001.jpg" position="float" orientation="portrait" xlink:type="simple" id="oo_275608.jpg"/></fig><fig id="F2" position="float" orientation="portrait"><label>Figures 9, 10.</label><caption><p>Genitalia of <italic><tp:taxon-name><tp:taxon-name-part taxon-name-part-type="genus" reg="Aloba">Aloba</tp:taxon-name-part><tp:taxon-name-part taxon-name-part-type="species" reg="carolinae">carolinae</tp:taxon-name-part></tp:taxon-name></italic> Ramos-González &amp; Parra, sp. n. <bold>9</bold> male genitalia (paratype, <named-content xmlns:xlink="http://www.w3.org/1999/xlink" content-type="dwc:institutional_code" xlink:type="simple">MZUC-UCCC</named-content>, slide No. FGCR LP 103) <bold>10</bold> female genitalia (allotype, <named-content xmlns:xlink="http://www.w3.org/1999/xlink" content-type="dwc:institutional_code" xlink:type="simple">MZUC-UCCC</named-content>, slide no. FGCR LP 109). Scale bar: 1 mm.</p></caption><graphic xmlns:xlink="http://www.w3.org/1999/xlink" xlink:href="zookeys-832-091-g002.jpg" position="float" orientation="portrait" xlink:type="simple" id="oo_275609.jpg"/></fig></tp:treatment-sec><tp:treatment-sec sec-type="type material" id="SECID0EAEAE"><title>Type material.</title><p>Holotype: 1 ♂, pinned, Chile, Concepción, Fundo El Guindo Point 1A, <named-content xmlns:xlink="http://www.w3.org/1999/xlink" content-type="dwc:verbatimCoordinates" xlink:type="simple"><named-content content-type="geo-json" specific-use="{&#34;type&#34;:&#34;Point&#34;,&#34;coordinates&#34;:[-73.023333,-36.836333]}" id="NCID0EJEAE" xlink:type="simple">36°50.18’S, 73°1.40’W</named-content></named-content>, 20-X-2014, leg. M. Ramos &amp; C. Rose, “Holotype <italic><tp:taxon-name><tp:taxon-name-part taxon-name-part-type="genus" reg="Aloba">Aloba</tp:taxon-name-part><tp:taxon-name-part taxon-name-part-type="species" reg="carolinae">carolinae</tp:taxon-name-part></tp:taxon-name></italic>” [red handwritten label] (<named-content xmlns:xlink="http://www.w3.org/1999/xlink" content-type="dwc:institutional_code" xlink:type="simple">MZUC-UCCC</named-content>); allotype: 1 ♀, pinned, with genitalia in microscope slide, Chile, Concepción, Fundo El Guindo Point 1B, <named-content xmlns:xlink="http://www.w3.org/1999/xlink" content-type="dwc:verbatimCoordinates" xlink:type="simple"><named-content content-type="geo-json" specific-use="{&#34;type&#34;:&#34;Point&#34;,&#34;coordinates&#34;:[-73.023167,-36.836833]}" id="NCID0EBFAE" xlink:type="simple">36°50.21’S, 73°1.39’W</named-content></named-content>, 26-X-2014, leg. M. Ramos &amp; C. Rose, “FGCR LP 109” [genitalia slide] “Allotype <italic><tp:taxon-name><tp:taxon-name-part taxon-name-part-type="genus" reg="Aloba">Aloba</tp:taxon-name-part><tp:taxon-name-part taxon-name-part-type="species" reg="carolinae">carolinae</tp:taxon-name-part></tp:taxon-name></italic>” [red handwritten label] (UCCC-MZUC).</p><p>Paratypes: 46 males, 5 females. Chile: <bold>Curicó</bold>: Los Queñes, <named-content xmlns:xlink="http://www.w3.org/1999/xlink" content-type="dwc:verbatimCoordinates" xlink:type="simple"><named-content content-type="geo-json" specific-use="{&#34;type&#34;:&#34;Point&#34;,&#34;coordinates&#34;:[-70.813000,-34.994167]}" id="NCID0EYFAE" xlink:type="simple">34°59.65’S, 70°48.78’W</named-content></named-content>, 721 m, 10-II-2016, leg. M. Ramos &amp; M. Astrosa (1 ♂) (<named-content xmlns:xlink="http://www.w3.org/1999/xlink" content-type="dwc:institutional_code" xlink:type="simple">MZUC-UCCC</named-content>); P.N. Radal Siete Tazas, 35°28’S, 71°W, 1100 m, 19-XII-2000, leg. Gielis [ID BC <named-content xmlns:xlink="http://www.w3.org/1999/xlink" content-type="dwc:institutional_code" xlink:type="simple">ZSM</named-content> Lep 07419, barcode sequence 658 bp; ID BC <named-content xmlns:xlink="http://www.w3.org/1999/xlink" content-type="dwc:institutional_code" xlink:type="simple">ZSM</named-content> Lep 07433, barcode sequence 658 bp] (2 ♂) (<named-content xmlns:xlink="http://www.w3.org/1999/xlink" content-type="dwc:institutional_code" xlink:type="simple">ZSM</named-content>). <bold>Diguillín</bold>: Termas de Chillán, 05/11-II-2010, leg. G. Moreno (3 ♂) (<named-content xmlns:xlink="http://www.w3.org/1999/xlink" content-type="dwc:institutional_code" xlink:type="simple">MZUC-UCCC</named-content>); Las Trancas, 01/08-II-2011, leg. G. Moreno (1 ♂) (<named-content xmlns:xlink="http://www.w3.org/1999/xlink" content-type="dwc:institutional_code" xlink:type="simple">MZUC-UCCC</named-content>); Las Trancas, 03/10-I-2011, leg. G. Moreno (3 ♂) (<named-content xmlns:xlink="http://www.w3.org/1999/xlink" content-type="dwc:institutional_code" xlink:type="simple">MZUC-UCCC</named-content>); Las Trancas, 14/20-I-2012, leg. G. Moreno (1 ♂) (<named-content xmlns:xlink="http://www.w3.org/1999/xlink" content-type="dwc:institutional_code" xlink:type="simple">MZUC-UCCC</named-content>); Las <!--PageBreak  --><!--PageBreak  -->Trancas, 16-I-1996, leg. unknown (3 ♂, 1 ♀) (<named-content xmlns:xlink="http://www.w3.org/1999/xlink" content-type="dwc:institutional_code" xlink:type="simple">MZUC-UCCC</named-content>); Las Trancas, 11-I-1996, leg. unknown (1 ♂) (<named-content xmlns:xlink="http://www.w3.org/1999/xlink" content-type="dwc:institutional_code" xlink:type="simple">MZUC-UCCC</named-content>); Las Trancas, 12-I-2017, leg. P. Bocaz (4 ♂); Las Trancas, Cabañas Bordenieve (IX FH), <named-content xmlns:xlink="http://www.w3.org/1999/xlink" content-type="dwc:verbatimCoordinates" xlink:type="simple"><named-content content-type="geo-json" specific-use="{&#34;type&#34;:&#34;Point&#34;,&#34;coordinates&#34;:[-71.494833,-36.913833]}" id="NCID0EXHAE" xlink:type="simple">36°54.83’S, 71°29.69W</named-content></named-content>, 1236 m, 13-I-2017, “Hoplo-005” [wing slide], leg. L. Parra, M. Ramos &amp; C. Zamora-Manzur (1 ♂) (<named-content xmlns:xlink="http://www.w3.org/1999/xlink" content-type="dwc:institutional_code" xlink:type="simple">MZUC-UCCC</named-content>); Las Trancas, <named-content xmlns:xlink="http://www.w3.org/1999/xlink" content-type="dwc:verbatimCoordinates" xlink:type="simple"><named-content content-type="geo-json" specific-use="{&#34;type&#34;:&#34;Point&#34;,&#34;coordinates&#34;:[-71.466667,-36.900000]}" id="NCID0EDIAE" xlink:type="simple">36°54’S, 71°28’W</named-content></named-content>, 1400 m, 14-I-2001, leg. Gielis &amp; Wolf [ID BC <named-content xmlns:xlink="http://www.w3.org/1999/xlink" content-type="dwc:institutional_code" xlink:type="simple">ZSM</named-content> Lep 07435, barcode sequence 658 bp; ID BC <named-content xmlns:xlink="http://www.w3.org/1999/xlink" content-type="dwc:institutional_code" xlink:type="simple">ZSM</named-content> Lep 07431, barcode sequence 658 bp; ID BC <named-content xmlns:xlink="http://www.w3.org/1999/xlink" content-type="dwc:institutional_code" xlink:type="simple">ZSM</named-content> Lep 07417, barcode sequence 658 bp] (2 ♂, 1 ♀) (<named-content xmlns:xlink="http://www.w3.org/1999/xlink" content-type="dwc:institutional_code" xlink:type="simple">ZSM</named-content>). <bold>Concepción</bold>: Concepción, 15-XII-1961 (1 ♂) (<named-content xmlns:xlink="http://www.w3.org/1999/xlink" content-type="dwc:institutional_code" xlink:type="simple">MZUC-UCCC</named-content>); same as holotype but “FGCR LP 011”, “FGCR LP 012” and “FGCR LP 013” [genitalia slides] (4 ♂) (<named-content xmlns:xlink="http://www.w3.org/1999/xlink" content-type="dwc:institutional_code" xlink:type="simple">MZUC-UCCC</named-content>); same as holotype but 26-X-2014, female with “FGCR LP 096” [genitalia slide] (1 ♂, 1 ♀) (<named-content xmlns:xlink="http://www.w3.org/1999/xlink" content-type="dwc:institutional_code" xlink:type="simple">MZUC-UCCC</named-content>); same as allotype but “FGCR LP 101” [genitalia slide] (1 ♂) (<named-content xmlns:xlink="http://www.w3.org/1999/xlink" content-type="dwc:institutional_code" xlink:type="simple">MZUC-UCCC</named-content>); same as holotype but 03-XI-2014 (4 ♂) (<named-content xmlns:xlink="http://www.w3.org/1999/xlink" content-type="dwc:institutional_code" xlink:type="simple">MZUC-UCCC</named-content>); same as allotype but 03-XI-2014, “FGCR LP 133” [genitalia slide] and “AMLP 103” [wing slide] (1 ♂) (<named-content xmlns:xlink="http://www.w3.org/1999/xlink" content-type="dwc:institutional_code" xlink:type="simple">MZUC-UCCC</named-content>); same as holotype but Point 1C <named-content xmlns:xlink="http://www.w3.org/1999/xlink" content-type="dwc:verbatimCoordinates" xlink:type="simple"><named-content content-type="geo-json" specific-use="{&#34;type&#34;:&#34;Point&#34;,&#34;coordinates&#34;:[-73.023167,-36.837167]}" id="NCID0E6JAE" xlink:type="simple">36°50.23’S, 73°1.39’W</named-content></named-content>, 26-X-2014, “FGCR LP 103” [genitalia slide] and “AMLP 0088” [wing slide] (3 ♂) (<named-content xmlns:xlink="http://www.w3.org/1999/xlink" content-type="dwc:institutional_code" xlink:type="simple">MZUC-UCCC</named-content>); same as holotype but Point 2A <named-content xmlns:xlink="http://www.w3.org/1999/xlink" content-type="dwc:verbatimCoordinates" xlink:type="simple"><named-content content-type="geo-json" specific-use="{&#34;type&#34;:&#34;Point&#34;,&#34;coordinates&#34;:[-73.024500,-36.837167]}" id="NCID0EMKAE" xlink:type="simple">36°50.23’S, 73°1.47’W</named-content></named-content>, 21-X-2014, “FGCR LP 110”, “FGCR LP 132” [genitalia slide] and “AMLP 0102” [wing slide] (3 ♂) (<named-content xmlns:xlink="http://www.w3.org/1999/xlink" content-type="dwc:institutional_code" xlink:type="simple">MZUC-UCCC</named-content>); same as holotype but Point 2A <named-content xmlns:xlink="http://www.w3.org/1999/xlink" content-type="dwc:verbatimCoordinates" xlink:type="simple"><named-content content-type="geo-json" specific-use="{&#34;type&#34;:&#34;Point&#34;,&#34;coordinates&#34;:[-73.024500,-36.837167]}" id="NCID0EZKAE" xlink:type="simple">36°50.23’S, 73°1.47’W</named-content></named-content>, 17-XI-2014 (2 ♂) (<named-content xmlns:xlink="http://www.w3.org/1999/xlink" content-type="dwc:institutional_code" xlink:type="simple">MZUC-UCCC</named-content>); Chiguayante, <!--PageBreak  -->06-III-2002, leg. P. Bocaz (1 ♀) (<named-content xmlns:xlink="http://www.w3.org/1999/xlink" content-type="dwc:institutional_code" xlink:type="simple">MZUC-UCCC</named-content>). <bold>Cautín</bold>: 15 km NE from Colico Lake, <named-content xmlns:xlink="http://www.w3.org/1999/xlink" content-type="dwc:verbatimCoordinates" xlink:type="simple"><named-content content-type="geo-json" specific-use="{&#34;type&#34;:&#34;Point&#34;,&#34;coordinates&#34;:[-71.817000,-39.050000]}" id="NCID0EPLAE" xlink:type="simple">39°3’S, 71°49.02’W</named-content></named-content>, 400 m, 03-XII-2000, leg. Gielis [ID BC <named-content xmlns:xlink="http://www.w3.org/1999/xlink" content-type="dwc:institutional_code" xlink:type="simple">ZSM</named-content> Lep 03051, barcode sequence 613 bp] (1 ♂) (<named-content xmlns:xlink="http://www.w3.org/1999/xlink" content-type="dwc:institutional_code" xlink:type="simple">ZSM</named-content>). <bold>Palena</bold>: Fiordo Comau, San Ignacio del Huinay, <named-content xmlns:xlink="http://www.w3.org/1999/xlink" content-type="dwc:verbatimCoordinates" xlink:type="simple"><named-content content-type="geo-json" specific-use="{&#34;type&#34;:&#34;Point&#34;,&#34;coordinates&#34;:[-72.413333,-42.380333]}" id="NCID0EDMAE" xlink:type="simple">42°22.82’S, 72°24.8’W</named-content></named-content>, 35 m, 20-II-2008, leg. T. Roy [ID BC <named-content xmlns:xlink="http://www.w3.org/1999/xlink" content-type="dwc:institutional_code" xlink:type="simple">ZSM</named-content> Lep 16933, barcode sequence 658 bp; ID BC <named-content xmlns:xlink="http://www.w3.org/1999/xlink" content-type="dwc:institutional_code" xlink:type="simple">ZSM</named-content> Lep 16922, barcode sequence 658 bp; ID BC <named-content xmlns:xlink="http://www.w3.org/1999/xlink" content-type="dwc:institutional_code" xlink:type="simple">ZSM</named-content> Lep 16936, barcode sequence 658 bp; ID BC <named-content xmlns:xlink="http://www.w3.org/1999/xlink" content-type="dwc:institutional_code" xlink:type="simple">ZSM</named-content> Lep 16923, barcode sequence 658 bp] (3 ♂, 1 ♀) (<named-content xmlns:xlink="http://www.w3.org/1999/xlink" content-type="dwc:institutional_code" xlink:type="simple">ZSM</named-content>).</p></tp:treatment-sec><tp:treatment-sec sec-type="distribution" id="SECID0EBNAE"><title>Distribution.</title><p>This species occurs between Curicó and Palena provinces. It is distributed in parts of Santiago, Maule and Valdivian Forest biogeographic provinces, Central Chilean and Subantarctic subregions, Andean region.</p></tp:treatment-sec><tp:treatment-sec sec-type="Flight period" id="SECID0EGNAE"><title>Flight period.</title><p>Specimens were captured from October to March.</p></tp:treatment-sec><tp:treatment-sec sec-type="Molecular data" id="SECID0ELNAE"><title>Molecular data.</title><p><ext-link xmlns:xlink="http://www.w3.org/1999/xlink" ext-link-type="uri" xlink:href="http://www.boldsystems.org/index.php/Public_BarcodeCluster?clusteruri=BOLD:AAD7992" xlink:type="simple">BOLD:AAD7992</ext-link>. Ten available sequences of DNA barcode: BC <named-content xmlns:xlink="http://www.w3.org/1999/xlink" content-type="dwc:institutional_code" xlink:type="simple">ZSM</named-content> Lep 07419 (Molina), BC <named-content xmlns:xlink="http://www.w3.org/1999/xlink" content-type="dwc:institutional_code" xlink:type="simple">ZSM</named-content> Lep 07433 (Molina), BC <named-content xmlns:xlink="http://www.w3.org/1999/xlink" content-type="dwc:institutional_code" xlink:type="simple">ZSM</named-content> Lep 07431 (Pinto), BC <named-content xmlns:xlink="http://www.w3.org/1999/xlink" content-type="dwc:institutional_code" xlink:type="simple">ZSM</named-content> Lep 07417 (Pinto), BC <named-content xmlns:xlink="http://www.w3.org/1999/xlink" content-type="dwc:institutional_code" xlink:type="simple">ZSM</named-content> Lep 07435 (Pinto), BC <named-content xmlns:xlink="http://www.w3.org/1999/xlink" content-type="dwc:institutional_code" xlink:type="simple">ZSM</named-content> Lep 03051 (Cunco), BC <named-content xmlns:xlink="http://www.w3.org/1999/xlink" content-type="dwc:institutional_code" xlink:type="simple">ZSM</named-content> Lep 16933 (Huinay), BC <named-content xmlns:xlink="http://www.w3.org/1999/xlink" content-type="dwc:institutional_code" xlink:type="simple">ZSM</named-content> Lep 16922 (Huinay), BC <named-content xmlns:xlink="http://www.w3.org/1999/xlink" content-type="dwc:institutional_code" xlink:type="simple">ZSM</named-content> Lep 16936 (Huinay), BC <named-content xmlns:xlink="http://www.w3.org/1999/xlink" content-type="dwc:institutional_code" xlink:type="simple">ZSM</named-content> Lep 16923 (Huinay). Maximum intraspecific distance: 0.76%; Minimum genetic distance with <italic><tp:taxon-name><tp:taxon-name-part taxon-name-part-type="genus" reg="Aloba">A.</tp:taxon-name-part><tp:taxon-name-part taxon-name-part-type="species" reg="cinereus">cinereus</tp:taxon-name-part></tp:taxon-name></italic>: 9.35%.</p></tp:treatment-sec><tp:treatment-sec sec-type="etymology" id="SECID0EOPAE"><title>Etymology.</title><p>The species name is dedicated to the collector and biologist Carolina Rose Garrido, Concepción, Chile.</p></tp:treatment-sec><tp:treatment-sec><!--Section generated to contain objects referenced in tp:taxon-treatment.--><fig id="F7" position="float" orientation="portrait"><label>Figures 17–21.</label><caption><p>Wing venation of males <bold>17</bold><italic><tp:taxon-name><tp:taxon-name-part taxon-name-part-type="genus" reg="Aloba">Aloba</tp:taxon-name-part><tp:taxon-name-part taxon-name-part-type="species" reg="carolinae">carolinae</tp:taxon-name-part></tp:taxon-name></italic> Ramos-González &amp; Parra, sp. n. <bold>18</bold><italic><tp:taxon-name><tp:taxon-name-part taxon-name-part-type="genus" reg="Hoplosauris">Hoplosauris</tp:taxon-name-part><tp:taxon-name-part taxon-name-part-type="species" reg="morenoi">morenoi</tp:taxon-name-part></tp:taxon-name></italic> Ramos-González &amp; Parra, sp. n. <bold>19</bold><italic><tp:taxon-name><tp:taxon-name-part taxon-name-part-type="genus" reg="Butleriana">Butleriana</tp:taxon-name-part><tp:taxon-name-part taxon-name-part-type="species" reg="phoenix">phoenix</tp:taxon-name-part></tp:taxon-name></italic> Ramos-González &amp; Parra, sp. n. <bold>20</bold><italic><tp:taxon-name><tp:taxon-name-part taxon-name-part-type="genus" reg="Warrenaria">Warrenaria</tp:taxon-name-part><tp:taxon-name-part taxon-name-part-type="species" reg="onca">onca</tp:taxon-name-part></tp:taxon-name></italic> Ramos-González &amp; Parra, sp. n. <bold>21</bold><italic><tp:taxon-name><tp:taxon-name-part taxon-name-part-type="genus" reg="Fueguina">Fueguina</tp:taxon-name-part><tp:taxon-name-part taxon-name-part-type="species" reg="araucana">araucana</tp:taxon-name-part></tp:taxon-name></italic> Ramos-González &amp; Parra, sp. n. Scale bar: 1 cm</p></caption><graphic xmlns:xlink="http://www.w3.org/1999/xlink" xlink:href="zookeys-832-091-g007.jpg" position="float" orientation="portrait" xlink:type="simple" id="oo_275614.jpg"/></fig></tp:treatment-sec></tp:taxon-treatment>
