# Supplementary material for: The Trichopterygini (Lepidoptera, Geometridae) of Austral South America: description of new species from Chile
Source: Zookeys. 2019 Mar 19;832:91–111. doi: 10.3897/zookeys.832.30851 (PMC6435600; doi:10.3897/zookeys.832.30851)
Supplement: XML Treatment for Hoplosauris morenoi [file zookeys.832.30851-treatment3.xml]

<!DOCTYPE tp:taxon-treatment
  PUBLIC "-//TaxonX//DTD Taxonomic Treatment Publishing DTD v0 20100105//EN" "tax-treatment-NSO.dtd">
<tp:taxon-treatment xmlns:tp="http://www.plazi.org/taxpub"><tp:treatment-meta><kwd-group><label>Taxon classification</label><kwd><named-content xmlns:xlink="http://www.w3.org/1999/xlink" content-type="kingdom">Animalia</named-content></kwd><kwd><named-content xmlns:xlink="http://www.w3.org/1999/xlink" content-type="order">Lepidoptera</named-content></kwd><kwd><named-content xmlns:xlink="http://www.w3.org/1999/xlink" content-type="family">Geometridae</named-content></kwd></kwd-group><mixed-citation publication-type="journal"><person-group><name><surname>I. Ramos-González</surname><given-names>Mario</given-names></name><name><surname>Zamora-Manzur</surname><given-names>Carlos</given-names></name><name><surname>Saladrigas Menés</surname><given-names>Dania</given-names></name><name><surname>E. Parra1</surname><given-names>Luis</given-names></name></person-group><article-title>The <tp:taxon-name><tp:taxon-name-part taxon-name-part-type="tribe">Trichopterygini</tp:taxon-name-part></tp:taxon-name> (<tp:taxon-name><tp:taxon-name-part taxon-name-part-type="order">Lepidoptera</tp:taxon-name-part></tp:taxon-name>, <tp:taxon-name><tp:taxon-name-part taxon-name-part-type="family">Geometridae</tp:taxon-name-part></tp:taxon-name>) of Austral South America: description of new species from Chile</article-title><source>Zookeys</source><day>19</day><month>3</month><year>2019</year><volume>832</volume><fpage>91</fpage><lpage>111</lpage><pub-id pub-id-type="doi">10.3897/zookeys.832.30851</pub-id></mixed-citation></tp:treatment-meta><tp:nomenclature><tp:taxon-name>
            <tp:taxon-name-part taxon-name-part-type="genus" reg="Hoplosauris">Hoplosauris</tp:taxon-name-part>
            <tp:taxon-name-part taxon-name-part-type="species" reg="morenoi">morenoi</tp:taxon-name-part>
            <object-id xmlns:xlink="http://www.w3.org/1999/xlink" content-type="zoobank" xlink:type="simple">http://zoobank.org/BCE65057-D13A-4829-80BA-C9E73B9EB258</object-id>
          </tp:taxon-name><tp:taxon-authority>Ramos-González &amp; Parra</tp:taxon-authority><tp:taxon-status xmlns:xlink="http://www.w3.org/1999/xlink" xlink:type="simple">sp. n.</tp:taxon-status><xref ref-type="fig" rid="F1">Figures 3</xref><xref ref-type="fig" rid="F1">, 4</xref><xref ref-type="fig" rid="F3">, 11</xref><xref ref-type="fig" rid="F3">, 12</xref><xref ref-type="fig" rid="F7">, 18</xref><!--PageBreak  --></tp:nomenclature><tp:treatment-sec sec-type="diagnosis" id="SECID0EURAE"><title>Diagnosis.</title><p>This species and <italic><tp:taxon-name><tp:taxon-name-part taxon-name-part-type="genus" reg="Hoplosauris">H.</tp:taxon-name-part><tp:taxon-name-part taxon-name-part-type="species" reg="heliconoides">heliconoides</tp:taxon-name-part></tp:taxon-name></italic> Butler share the following characters: valvae with sclerotized costa and apically rounded; in females, two-thirds (or more) of corpus bursae with longitudinal striation. However, in the case of <italic><tp:taxon-name><tp:taxon-name-part taxon-name-part-type="genus" reg="Hoplosauris">H.</tp:taxon-name-part><tp:taxon-name-part taxon-name-part-type="species" reg="morenoi">morenoi</tp:taxon-name-part></tp:taxon-name></italic> there are microspines on the sclerotized longitudinal striation only in the mid-ventral region (autapormorphy). The external morphology is highlighted by the grayish forewing, which is crossed by coppery-brown bands.</p></tp:treatment-sec><tp:treatment-sec sec-type="description" id="SECID0EQSAE"><title>Description.</title><p>Male (Fig. <xref ref-type="fig" rid="F1">3</xref>). Head: antennae filiform, subapically broadened; palpi porrect and subequal to eye diameter. Thorax: Patagia and tegulae covered by piliform ashy and brown scales. Tibial formula 0-2-4. Forewings: background color dark gray; termen rounded, with piliform dark-gray scales; basal band straight coppery-brown; antemedial band coppery-brown, slightly zigzagging; postmedial band coppery-brown, straight, twice as wide as the basal and antemedial bands; subterminal band whitish, zigzagging; apical spot slender and blackish which connects with subterminal band; terminal band formed by a dashed stripe of short coppery-brown spots; discal spot present and blackish. Hindwings: reduced, half the length of forewings, subrounded, pale ashy, with no visible modification at the base of anal margin; without discal spot. Wing venation in males (Fig. <xref ref-type="fig" rid="F7">18</xref>): forewing with two accessory <!--PageBreak  -->cells; hindwing with Sc+R<sub>1</sub> and Rs connected by a weak transverse vein, one third before the end of the cell; Rs and M<sub>1</sub> pedunculated; M<sub>2</sub> free and M<sub>3</sub> and Cu<sub>1</sub> pedunculated; discal cell triangular and extends for a quarter of wing surface; anal cell present, formed by a weak transverse vein towards the middle of the discal cell that connects cubital stem with anal margin. Male genitalia (Fig. <xref ref-type="fig" rid="F3">11</xref>): valvae ensiform, costa sclerotized and rounded, cucullus apically extended, subapical setal tuft brush-like; saccus subrounded; juxta with subquadrangular base and indented posterior apex, with two disjointed lateral processes that have subtriangular apex, these processes extend to the height of the transtilla; uncus setose and curved; socius triangular; transtilla projected in a Y-shaped, with apices unequal in length. Aedeagus tubular; cornuti arranged as two longitudinal groups in the vesica. Female (Fig. <xref ref-type="fig" rid="F1">4</xref>). Similar to males but with filiform antennae slighter and hindwings not reduced, subquadrangular and pale ashy. Female genitalia (Fig. <xref ref-type="fig" rid="F3">12</xref>): ductus bursae one-sixth the length of corpus bursae; corpus bursae subpyriform, sclerotized, with straight longitudinal striations that exceed two-thirds of corpus bursae and mid-ventral region with rows of microspines; posterior apophyses larger than anterior apophyses.</p><fig id="F3" position="float" orientation="portrait"><label>Figures 11, 12.</label><caption><p>Genitalia of <italic><tp:taxon-name><tp:taxon-name-part taxon-name-part-type="genus" reg="Hoplosauris">Hoplosauris</tp:taxon-name-part><tp:taxon-name-part taxon-name-part-type="species" reg="morenoi">morenoi</tp:taxon-name-part></tp:taxon-name></italic> Ramos-González &amp; Parra, sp. n. <bold>11</bold> male genitalia (paratype, <named-content xmlns:xlink="http://www.w3.org/1999/xlink" content-type="dwc:institutional_code" xlink:type="simple">MZUC-UCCC</named-content>, slide No. AMLP 0300) <bold>12</bold> female genitalia (paratype, <named-content xmlns:xlink="http://www.w3.org/1999/xlink" content-type="dwc:institutional_code" xlink:type="simple">MZUC-UCCC</named-content>, slide No. AMLP 0122). Scale bar: 1 mm.</p></caption><graphic xmlns:xlink="http://www.w3.org/1999/xlink" xlink:href="zookeys-832-091-g003.jpg" position="float" orientation="portrait" xlink:type="simple" id="oo_275610.jpg"/></fig></tp:treatment-sec><tp:treatment-sec sec-type="type material" id="SECID0E3UAE"><title>Type material.</title><p>Holotype: 1 ♂, pinned, Chile, Icalma, 02-II-2017, leg. H. Torres, “Holotype <italic><tp:taxon-name><tp:taxon-name-part taxon-name-part-type="genus" reg="Hoplosauris">Hoplosauris</tp:taxon-name-part><tp:taxon-name-part taxon-name-part-type="species" reg="morenoi">morenoi</tp:taxon-name-part></tp:taxon-name></italic>” [red handwritten label] (<named-content xmlns:xlink="http://www.w3.org/1999/xlink" content-type="dwc:institutional_code" xlink:type="simple">MZUC-UCCC</named-content>); allotype: 1 ♀, pinned, Chile, Malalcahuello, 20-I-2017, leg. C. Zamora-Manzur, “Allotype <italic><tp:taxon-name><tp:taxon-name-part taxon-name-part-type="genus" reg="Hoplosauris">Hoplosauris</tp:taxon-name-part><tp:taxon-name-part taxon-name-part-type="species" reg="morenoi">morenoi</tp:taxon-name-part></tp:taxon-name></italic>” [red handwritten label] (<named-content xmlns:xlink="http://www.w3.org/1999/xlink" content-type="dwc:institutional_code" xlink:type="simple">MZUC-UCCC</named-content>).</p><p>Paratypes: 17 males, 7 females. Chile: <bold>Diguillín</bold>: Volcán Chillán, 03-III-1979, coll. light traps (1 ♂) (<named-content xmlns:xlink="http://www.w3.org/1999/xlink" content-type="dwc:institutional_code" xlink:type="simple">MZUC-UCCC</named-content>); Las Trancas, 7-I-1987, leg. M. Beéche, “AMLP 0030” [wing slide] (1 ♂) (<named-content xmlns:xlink="http://www.w3.org/1999/xlink" content-type="dwc:institutional_code" xlink:type="simple">MZUC-UCCC</named-content>); Las Trancas, 03/10-I-2011, leg. G. Moreno, “AMLP 0122” [female genitalia slide] (1 ♂, 3 ♀) (<named-content xmlns:xlink="http://www.w3.org/1999/xlink" content-type="dwc:institutional_code" xlink:type="simple">MZUC-UCCC</named-content>); Las Trancas, 08-I-1996, leg. M. Beéche (1 ♂); Las Trancas, 16-I-1996, coll. Phototropic trap (1 ♂) (<named-content xmlns:xlink="http://www.w3.org/1999/xlink" content-type="dwc:institutional_code" xlink:type="simple">MZUC-UCCC</named-content>); Las Trancas, 14/20-I-2012, leg. G. Moreno, “UCCC_MZUC_Lep_0388” [male ID code] (1 ♂, 1 ♀) (<named-content xmlns:xlink="http://www.w3.org/1999/xlink" content-type="dwc:institutional_code" xlink:type="simple">MZUC-UCCC</named-content>). <bold>Malleco</bold>: Curacautín, 20-II-2008, leg. O. Vergara &amp; J. Guzmán, “BC LP 0039” [Barcode voucher] (1 ♀) (<named-content xmlns:xlink="http://www.w3.org/1999/xlink" content-type="dwc:institutional_code" xlink:type="simple">MZUC-UCCC</named-content>); same as holotype but 21-II-2017, “AMLP 0300” [genitalia slide] (1 ♂) (<named-content xmlns:xlink="http://www.w3.org/1999/xlink" content-type="dwc:institutional_code" xlink:type="simple">MZUC-UCCC</named-content>); Curacautín, Río Blanco, <named-content xmlns:xlink="http://www.w3.org/1999/xlink" content-type="dwc:verbatimCoordinates" xlink:type="simple"><named-content content-type="geo-json" specific-use="{&#34;type&#34;:&#34;Point&#34;,&#34;coordinates&#34;:[-71.933167,-38.200000]}" id="NCID0EOXAE" xlink:type="simple">38°12’S, 71°55.99’W</named-content></named-content>, 28-II-1995, leg. H. Thoeny [ID BC <named-content xmlns:xlink="http://www.w3.org/1999/xlink" content-type="dwc:institutional_code" xlink:type="simple">ZSM</named-content> Lep 07781, barcode sequence 530 bp; ID BC <named-content xmlns:xlink="http://www.w3.org/1999/xlink" content-type="dwc:institutional_code" xlink:type="simple">ZSM</named-content> Lep 07779, barcode sequence 570 bp; ID BC <named-content xmlns:xlink="http://www.w3.org/1999/xlink" content-type="dwc:institutional_code" xlink:type="simple">ZSM</named-content> Lep 07628, barcode sequence 577 bp] (1 ♂, 2 ♀) (<named-content xmlns:xlink="http://www.w3.org/1999/xlink" content-type="dwc:institutional_code" xlink:type="simple">ZSM</named-content>); Pino Hachado, <named-content xmlns:xlink="http://www.w3.org/1999/xlink" content-type="dwc:verbatimCoordinates" xlink:type="simple"><named-content content-type="geo-json" specific-use="{&#34;type&#34;:&#34;Point&#34;,&#34;coordinates&#34;:[-71.933167,-38.200000]}" id="NCID0EKYAE" xlink:type="simple">38°12’S, 71°55.99’W</named-content></named-content>, 18-II-1995, leg. H. Thoeny [ID BC <named-content xmlns:xlink="http://www.w3.org/1999/xlink" content-type="dwc:institutional_code" xlink:type="simple">ZSM</named-content> Lep 07634, barcode sequence 582 bp] (1 ♂) (<named-content xmlns:xlink="http://www.w3.org/1999/xlink" content-type="dwc:institutional_code" xlink:type="simple">ZSM</named-content>); Contulmo, Palo botado, 02-II-1953, leg. L.E. Peña (1 ♂) (<named-content xmlns:xlink="http://www.w3.org/1999/xlink" content-type="dwc:institutional_code" xlink:type="simple">MZUC-UCCC</named-content>). <bold>Cautín</bold>: Termas de Río Blanco, III-1951, leg. L.E. Peña (2 ♂) (<named-content xmlns:xlink="http://www.w3.org/1999/xlink" content-type="dwc:institutional_code" xlink:type="simple">MZUC-UCCC</named-content>). <bold>Coyhaique</bold>: Laguna Azul, 23-I-2008, leg. L.E. Parra, “Genitalia 0258” [genitalia in microvial] (1 ♂) (<named-content xmlns:xlink="http://www.w3.org/1999/xlink" content-type="dwc:institutional_code" xlink:type="simple">MZUC-UCCC</named-content>). <bold>Capitán Prat</bold>: Cochrane, Balsa Baker, 27-I-2008, “Genitalia 0245”, “Genitalia 0246”, “Genitalia 0257” [genitalia slides] leg. Muñoz-Escobar (4 ♂) (<named-content xmlns:xlink="http://www.w3.org/1999/xlink" content-type="dwc:institutional_code" xlink:type="simple">MZUC-UCCC</named-content>).</p></tp:treatment-sec><tp:treatment-sec sec-type="distribution" id="SECID0ETZAE"><title>Distribution.</title><p>This species occurs between Diguillín and Capitán Prat provinces. It is distributed in parts of Santiago, Maule and Valdivian Forest biogeographic provinces, Central Chilean and Subantarctic subregions, Andean region.</p></tp:treatment-sec><tp:treatment-sec sec-type="Flight period" id="SECID0EYZAE"><title>Flight period.</title><p>Specimens were captured from January to March.</p><!--PageBreak  --></tp:treatment-sec><tp:treatment-sec sec-type="Molecular data" id="SECID0E5ZAE"><title>Molecular data.</title><p><ext-link xmlns:xlink="http://www.w3.org/1999/xlink" ext-link-type="uri" xlink:href="http://www.boldsystems.org/index.php/Public_BarcodeCluster?clusteruri=BOLD:AAH6701" xlink:type="simple">BOLD:AAH6701</ext-link>. Five available sequences of DNA barcode: BC LP 0039 (Curacautín), BC <named-content xmlns:xlink="http://www.w3.org/1999/xlink" content-type="dwc:institutional_code" xlink:type="simple">ZSM</named-content> Lep 07781 (Curacautín), BC <named-content xmlns:xlink="http://www.w3.org/1999/xlink" content-type="dwc:institutional_code" xlink:type="simple">ZSM</named-content> Lep 07779 (Curacautín), BC <named-content xmlns:xlink="http://www.w3.org/1999/xlink" content-type="dwc:institutional_code" xlink:type="simple">ZSM</named-content> Lep 07628 (Curacautín), BC <named-content xmlns:xlink="http://www.w3.org/1999/xlink" content-type="dwc:institutional_code" xlink:type="simple">ZSM</named-content> Lep 07634 (Lonquimay). Maximum intraspecific distance: 1.15%; Minimum genetic distance with <italic><tp:taxon-name><tp:taxon-name-part taxon-name-part-type="genus" reg="Hoplosauris">H.</tp:taxon-name-part><tp:taxon-name-part taxon-name-part-type="species" reg="pachrophylloides">pachrophylloides</tp:taxon-name-part></tp:taxon-name></italic> Parra: 7.74%.</p></tp:treatment-sec><tp:treatment-sec sec-type="etymology" id="SECID0ED2AE"><title>Etymology.</title><p>The species name is dedicated to the naturalist and great collector Sr Guillermo Moreno Crisóstomo, Chillán, Chile.</p></tp:treatment-sec><tp:treatment-sec><!--Section generated to contain objects referenced in tp:taxon-treatment.--><fig id="F1" position="float" orientation="portrait"><label>Figures 1–8.</label><caption><p>Adults. <bold>1–2</bold><italic><tp:taxon-name><tp:taxon-name-part taxon-name-part-type="genus" reg="Aloba">Aloba</tp:taxon-name-part><tp:taxon-name-part taxon-name-part-type="species" reg="carolinae">carolinae</tp:taxon-name-part></tp:taxon-name></italic> Ramos-González &amp; Parra, sp. n. <bold>1</bold> male (holotype) <bold>2</bold> female (paratype). <bold>3, 4</bold><italic><tp:taxon-name><tp:taxon-name-part taxon-name-part-type="genus" reg="Hoplosauris">Hoplosauris</tp:taxon-name-part><tp:taxon-name-part taxon-name-part-type="species" reg="morenoi">morenoi</tp:taxon-name-part></tp:taxon-name></italic> Ramos-González &amp; Parra, sp. n. <bold>3</bold> male (holotype) <bold>4</bold> female (allotype). <bold>5</bold><italic><tp:taxon-name><tp:taxon-name-part taxon-name-part-type="genus" reg="Butleriana">Butleriana</tp:taxon-name-part><tp:taxon-name-part taxon-name-part-type="species" reg="phoenix">phoenix</tp:taxon-name-part></tp:taxon-name></italic> Ramos-González &amp; Parra, sp. n., male (holotype). <bold>6</bold><italic><tp:taxon-name><tp:taxon-name-part taxon-name-part-type="genus" reg="Warrenaria">Warrenaria</tp:taxon-name-part><tp:taxon-name-part taxon-name-part-type="species" reg="onca">onca</tp:taxon-name-part></tp:taxon-name></italic> Ramos-González &amp; Parra, sp. n., male (holotype). <bold>7, 8</bold><italic><tp:taxon-name><tp:taxon-name-part taxon-name-part-type="genus" reg="Fueguina">Fueguina</tp:taxon-name-part><tp:taxon-name-part taxon-name-part-type="species" reg="araucana">araucana</tp:taxon-name-part></tp:taxon-name></italic> Ramos-González &amp; Parra, sp. n. <bold>7</bold> male (holotype) <bold>8</bold> female (allotype). Scale bar: 1 cm.</p></caption><graphic xmlns:xlink="http://www.w3.org/1999/xlink" xlink:href="zookeys-832-091-g001.jpg" position="float" orientation="portrait" xlink:type="simple" id="oo_275608.jpg"/></fig><fig id="F7" position="float" orientation="portrait"><label>Figures 17–21.</label><caption><p>Wing venation of males <bold>17</bold><italic><tp:taxon-name><tp:taxon-name-part taxon-name-part-type="genus" reg="Aloba">Aloba</tp:taxon-name-part><tp:taxon-name-part taxon-name-part-type="species" reg="carolinae">carolinae</tp:taxon-name-part></tp:taxon-name></italic> Ramos-González &amp; Parra, sp. n. <bold>18</bold><italic><tp:taxon-name><tp:taxon-name-part taxon-name-part-type="genus" reg="Hoplosauris">Hoplosauris</tp:taxon-name-part><tp:taxon-name-part taxon-name-part-type="species" reg="morenoi">morenoi</tp:taxon-name-part></tp:taxon-name></italic> Ramos-González &amp; Parra, sp. n. <bold>19</bold><italic><tp:taxon-name><tp:taxon-name-part taxon-name-part-type="genus" reg="Butleriana">Butleriana</tp:taxon-name-part><tp:taxon-name-part taxon-name-part-type="species" reg="phoenix">phoenix</tp:taxon-name-part></tp:taxon-name></italic> Ramos-González &amp; Parra, sp. n. <bold>20</bold><italic><tp:taxon-name><tp:taxon-name-part taxon-name-part-type="genus" reg="Warrenaria">Warrenaria</tp:taxon-name-part><tp:taxon-name-part taxon-name-part-type="species" reg="onca">onca</tp:taxon-name-part></tp:taxon-name></italic> Ramos-González &amp; Parra, sp. n. <bold>21</bold><italic><tp:taxon-name><tp:taxon-name-part taxon-name-part-type="genus" reg="Fueguina">Fueguina</tp:taxon-name-part><tp:taxon-name-part taxon-name-part-type="species" reg="araucana">araucana</tp:taxon-name-part></tp:taxon-name></italic> Ramos-González &amp; Parra, sp. n. Scale bar: 1 cm</p></caption><graphic xmlns:xlink="http://www.w3.org/1999/xlink" xlink:href="zookeys-832-091-g007.jpg" position="float" orientation="portrait" xlink:type="simple" id="oo_275614.jpg"/></fig></tp:treatment-sec></tp:taxon-treatment>
