# Supplementary material for: The Trichopterygini (Lepidoptera, Geometridae) of Austral South America: description of new species from Chile
Source: Zookeys. 2019 Mar 19;832:91–111. doi: 10.3897/zookeys.832.30851 (PMC6435600; doi:10.3897/zookeys.832.30851)
Supplement: XML Treatment for Butleriana phoenix [file zookeys.832.30851-treatment4.xml]

<!DOCTYPE tp:taxon-treatment
  PUBLIC "-//TaxonX//DTD Taxonomic Treatment Publishing DTD v0 20100105//EN" "tax-treatment-NSO.dtd">
<tp:taxon-treatment xmlns:tp="http://www.plazi.org/taxpub"><tp:treatment-meta><kwd-group><label>Taxon classification</label><kwd><named-content xmlns:xlink="http://www.w3.org/1999/xlink" content-type="kingdom">Animalia</named-content></kwd><kwd><named-content xmlns:xlink="http://www.w3.org/1999/xlink" content-type="order">Lepidoptera</named-content></kwd><kwd><named-content xmlns:xlink="http://www.w3.org/1999/xlink" content-type="family">Geometridae</named-content></kwd></kwd-group><mixed-citation publication-type="journal"><person-group><name><surname>I. Ramos-González</surname><given-names>Mario</given-names></name><name><surname>Zamora-Manzur</surname><given-names>Carlos</given-names></name><name><surname>Saladrigas Menés</surname><given-names>Dania</given-names></name><name><surname>E. Parra1</surname><given-names>Luis</given-names></name></person-group><article-title>The <tp:taxon-name><tp:taxon-name-part taxon-name-part-type="tribe">Trichopterygini</tp:taxon-name-part></tp:taxon-name> (<tp:taxon-name><tp:taxon-name-part taxon-name-part-type="order">Lepidoptera</tp:taxon-name-part></tp:taxon-name>, <tp:taxon-name><tp:taxon-name-part taxon-name-part-type="family">Geometridae</tp:taxon-name-part></tp:taxon-name>) of Austral South America: description of new species from Chile</article-title><source>Zookeys</source><day>19</day><month>3</month><year>2019</year><volume>832</volume><fpage>91</fpage><lpage>111</lpage><pub-id pub-id-type="doi">10.3897/zookeys.832.30851</pub-id></mixed-citation></tp:treatment-meta><tp:nomenclature><tp:taxon-name>
            <tp:taxon-name-part taxon-name-part-type="genus" reg="Butleriana">Butleriana</tp:taxon-name-part>
            <tp:taxon-name-part taxon-name-part-type="species" reg="phoenix">phoenix</tp:taxon-name-part>
            <object-id xmlns:xlink="http://www.w3.org/1999/xlink" content-type="zoobank" xlink:type="simple">http://zoobank.org/AE5952C6-72B0-423A-B065-2F0DA3EBEB2C</object-id>
          </tp:taxon-name><tp:taxon-authority>Ramos-González &amp; Parra</tp:taxon-authority><tp:taxon-status xmlns:xlink="http://www.w3.org/1999/xlink" xlink:type="simple">sp. n.</tp:taxon-status><xref ref-type="fig" rid="F1">Figures 5</xref><xref ref-type="fig" rid="F4">, 13</xref><xref ref-type="fig" rid="F7">, 19</xref></tp:nomenclature><tp:treatment-sec sec-type="diagnosis" id="SECID0EA4AE"><title>Diagnosis.</title><p>This species has a characteristic maculation pattern that easily distinguishes it from congeners: background color of forewings ashy-white, splashed with violaceous-red scales and crossed by dark violaceous-red antemedial and postmedial bands, which are more noticeable towards the costa. <italic><tp:taxon-name><tp:taxon-name-part taxon-name-part-type="genus" reg="Butleriana">Butleriana</tp:taxon-name-part><tp:taxon-name-part taxon-name-part-type="species" reg="phoenix">phoenix</tp:taxon-name-part></tp:taxon-name></italic> differs from <italic><tp:taxon-name><tp:taxon-name-part taxon-name-part-type="genus" reg="Butleriana">B.</tp:taxon-name-part><tp:taxon-name-part taxon-name-part-type="species" reg="minor">minor</tp:taxon-name-part></tp:taxon-name></italic> (Butler, 1882), <italic><tp:taxon-name><tp:taxon-name-part taxon-name-part-type="genus" reg="Butleriana">B.</tp:taxon-name-part><tp:taxon-name-part taxon-name-part-type="species" reg="oculata">oculata</tp:taxon-name-part></tp:taxon-name></italic> (Mabille, 1885), <italic><tp:taxon-name><tp:taxon-name-part taxon-name-part-type="genus" reg="Butleriana">B.</tp:taxon-name-part><tp:taxon-name-part taxon-name-part-type="species" reg="fumosa">fumosa</tp:taxon-name-part></tp:taxon-name></italic> (Butler, 1882), and <italic><tp:taxon-name><tp:taxon-name-part taxon-name-part-type="genus" reg="Butleriana">B.</tp:taxon-name-part><tp:taxon-name-part taxon-name-part-type="species" reg="fasciata">fasciata</tp:taxon-name-part></tp:taxon-name></italic> (Butler, 1882) by the presence of free Rs and M1 veins on the hindwings of males. Additionally, <italic><tp:taxon-name><tp:taxon-name-part taxon-name-part-type="genus" reg="Butleriana">B.</tp:taxon-name-part><tp:taxon-name-part taxon-name-part-type="species" reg="phoenix">phoenix</tp:taxon-name-part></tp:taxon-name></italic> shares with <italic><tp:taxon-name><tp:taxon-name-part taxon-name-part-type="genus" reg="Butleriana">B.</tp:taxon-name-part><tp:taxon-name-part taxon-name-part-type="species" reg="fasciata">fasciata</tp:taxon-name-part></tp:taxon-name></italic> by having the A<sub>1</sub> vein insinuated only at the base, but both species differ in male genitalia, as <italic><tp:taxon-name><tp:taxon-name-part taxon-name-part-type="genus" reg="Butleriana">B.</tp:taxon-name-part><tp:taxon-name-part taxon-name-part-type="species" reg="phoenix">phoenix</tp:taxon-name-part></tp:taxon-name></italic> presents a strongly sclerotized costa, which exceeds the apex of cucullus, thereby forming a L-shaped notch at the apex of the valva.</p></tp:treatment-sec><tp:treatment-sec sec-type="description" id="SECID0EBAAG"><title>Description.</title><p>Male (Fig. <xref ref-type="fig" rid="F1">5</xref>). Head: antennae filiform, subapically broadened; palpi subequal to eye diameter, covered by erect piliform violaceous-red scales with third segment slightly curved down; frons covered with flattened reddish scales. Thorax: patagia covered by silvery-white and violaceous-red scales; tegulae covered by flattened scales, violaceous-red at proximal area and whitish towards its distal area. Tibial formula 0-2-4. Forewings: background color ashy-white, splashed with violaceous-red scales, with two irregular spots of golden-olive scales: one subapical the other in a post-basal position, on the anal margin; medial, cubital and anal veins framed by blackish scales, which are interspersed with the background color; termen rounded with piliform reddish scales; antemedial band dark violaceous-red, slightly arcuate; postmedial band dark violaceous-red, extended laterally towards the wing’s apex at the height of the two accessory cells; subterminal band diffuse, formed by two slender violaceous-red stripes; presence of an oblique blackish apical spot, which connects with postmedial band; discal spot blackish. Hindwings: reduced, three-quarters the length of forewings, subrounded, ashy-white, with an extended, narrow and subtriangular lobe at the base of the anal margin; discal spot blackish. Wing venation (Fig. <xref ref-type="fig" rid="F7">19</xref>): forewing with two accessory cells; hindwing with Sc+R<sub>1</sub> and Rs anastomosed as far as one-third before the end of radial trunk; Rs, M<sub>1</sub>, M<sub>2</sub>, M<sub>3</sub>, Cu<sub>1</sub> and Cu<sub>2</sub> are free and located on the vertices of discal cell; Rs closer to M<sub>1</sub> than to Sc+R<sub>1</sub>; M<sub>2</sub> closer to M<sub>3</sub>; Cu<sub>2</sub> originating from the middle of cubital trunk; in anal lobe only with A<sub>2</sub> present, which is curved; A<sub>1</sub> only insinuated at base of lobe; discal cell polygonal and it is extended for half of wing surface. Male genitalia (Fig. <xref ref-type="fig" rid="F4">13</xref>): valvae subrectangular, with a bulbous projection in the central area of anterior edge, costa strongly sclerotized, exceeding the apex of cucullus, apical notch L-shaped; saccus subrounded; juxta with subquadrangular base and forked posterior apex also with two lateral processes having a setose subtriangular apex connected each other in the midventral region, at the height of transtilla; uncus glabrous and curved; transtilla simple. Aedeagus tubular; cornuti arranged as a longitudinal group in the vesica. Female unknown.</p><fig id="F4" position="float" orientation="portrait"><label>Figure 13.</label><caption><p>Male genitalia of <italic><tp:taxon-name><tp:taxon-name-part taxon-name-part-type="genus" reg="Butleriana">Butleriana</tp:taxon-name-part><tp:taxon-name-part taxon-name-part-type="species" reg="phoenix">phoenix</tp:taxon-name-part></tp:taxon-name></italic> Ramos-González &amp; Parra, sp. n., male, holotype, <named-content xmlns:xlink="http://www.w3.org/1999/xlink" content-type="dwc:institutional_code" xlink:type="simple">MZUC-UCCC</named-content>, slide No. AMLP 0141. Scale bar: 1 mm.</p></caption><graphic xmlns:xlink="http://www.w3.org/1999/xlink" xlink:href="zookeys-832-091-g004.jpg" position="float" orientation="portrait" xlink:type="simple" id="oo_275611.jpg"/></fig></tp:treatment-sec><tp:treatment-sec sec-type="type material" id="SECID0EKCAG"><title>Type material.</title><p>Holotype: 1 ♂, pinned, Chile, Chiloé, Quellón, 21-II-1951, leg. J.C. Vargas, “Museo”, “AMLP 0141” [genitalia slide] “Holotype <italic><tp:taxon-name><tp:taxon-name-part taxon-name-part-type="genus" reg="Butleriana">Butleriana</tp:taxon-name-part><tp:taxon-name-part taxon-name-part-type="species" reg="phoenix">phoenix</tp:taxon-name-part></tp:taxon-name></italic>” [red handwritten label] (<named-content xmlns:xlink="http://www.w3.org/1999/xlink" content-type="dwc:institutional_code" xlink:type="simple">MZUC-UCCC</named-content>).</p><p>Paratypes: 4 males. Chile: <bold>Chiloé</bold>: Mocopulli, Ruta 5 Sur km 1170, <named-content xmlns:xlink="http://www.w3.org/1999/xlink" content-type="dwc:verbatimCoordinates" xlink:type="simple"><named-content content-type="geo-json" specific-use="{&#34;type&#34;:&#34;Point&#34;,&#34;coordinates&#34;:[-73.728833,-42.368000]}" id="NCID0EHDAG" xlink:type="simple">42°22.08’S, 73°43.73’W</named-content></named-content>, 182 m, 03-II-2017, leg. M. Ramos-G, M. Ramos-SM &amp; C. Rose (1 ♂) (<named-content xmlns:xlink="http://www.w3.org/1999/xlink" content-type="dwc:institutional_code" xlink:type="simple">MZUC-UCCC</named-content>); Ancud, Pauldeo, 23-I-2005, “Colección Numhauser 2013”, “AMLP 0100” [wing slide], leg. Numhauser (1 ♂) (<named-content xmlns:xlink="http://www.w3.org/1999/xlink" content-type="dwc:institutional_code" xlink:type="simple">MZUC-UCCC</named-content>). <bold>Palena</bold>: Fiordo Comau, San Ignacio del Huinay, pasture, <named-content xmlns:xlink="http://www.w3.org/1999/xlink" content-type="dwc:verbatimCoordinates" xlink:type="simple"><named-content content-type="geo-json" specific-use="{&#34;type&#34;:&#34;Point&#34;,&#34;coordinates&#34;:[-72.413000,-42.380000]}" id="NCID0E2DAG" xlink:type="simple">42°22.8’S, 72°24.78’W</named-content></named-content>, 35 m, 04-I-2008, leg. A. Hausmann (1 ♂) [ID BC <named-content xmlns:xlink="http://www.w3.org/1999/xlink" content-type="dwc:institutional_code" xlink:type="simple">ZSM</named-content> Lep 11682, barcode sequence 658 bp] (<named-content xmlns:xlink="http://www.w3.org/1999/xlink" content-type="dwc:institutional_code" xlink:type="simple">ZSM</named-content>); <!--PageBreak  -->Fiordo Comau, San Ignacio del Huinay, buildings, <named-content xmlns:xlink="http://www.w3.org/1999/xlink" content-type="dwc:verbatimCoordinates" xlink:type="simple"><named-content content-type="geo-json" specific-use="{&#34;type&#34;:&#34;Point&#34;,&#34;coordinates&#34;:[-72.415000,-42.381000]}" id="NCID0EPEAG" xlink:type="simple">42°22.86’S, 72°24.9’W</named-content></named-content>, 20 m, 09-I-2008, leg. A. Hausmann, T. Greifenstein &amp; L. Parra [ID BC <named-content xmlns:xlink="http://www.w3.org/1999/xlink" content-type="dwc:institutional_code" xlink:type="simple">ZSM</named-content> Lep 11236, barcode sequence 632 bp] (1 ♂) (<named-content xmlns:xlink="http://www.w3.org/1999/xlink" content-type="dwc:institutional_code" xlink:type="simple">ZSM</named-content>).</p></tp:treatment-sec><tp:treatment-sec sec-type="distribution" id="SECID0E5EAG"><title>Distribution.</title><p>This species occurs in Chiloé and Palena provinces. It is distributed in a part of the Valdivian Forest biogeographic province, Subantarctic subregion, Andean region.</p></tp:treatment-sec><tp:treatment-sec sec-type="Flight period" id="SECID0EDFAG"><title>Flight period.</title><p>Specimens were captured from January to March.</p></tp:treatment-sec><tp:treatment-sec sec-type="Molecular data" id="SECID0EIFAG"><title>Molecular data.</title><p><ext-link xmlns:xlink="http://www.w3.org/1999/xlink" ext-link-type="uri" xlink:href="http://www.boldsystems.org/index.php/Public_BarcodeCluster?clusteruri=BOLD:AAD7597" xlink:type="simple">BOLD:AAD7597</ext-link>. Two available sequences of DNA barcode: BC <named-content xmlns:xlink="http://www.w3.org/1999/xlink" content-type="dwc:institutional_code" xlink:type="simple">ZSM</named-content> Lep 11682 (Huinay), BC <named-content xmlns:xlink="http://www.w3.org/1999/xlink" content-type="dwc:institutional_code" xlink:type="simple">ZSM</named-content> Lep 11236 (Huinay). Maximum intraspecific distance: 0.79%; Minimum genetic distance with <italic><tp:taxon-name><tp:taxon-name-part taxon-name-part-type="genus" reg="Butleriana">B.</tp:taxon-name-part><tp:taxon-name-part taxon-name-part-type="species" reg="minor">minor</tp:taxon-name-part></tp:taxon-name></italic>: 10.59%.</p></tp:treatment-sec><tp:treatment-sec sec-type="etymology" id="SECID0EDGAG"><title>Etymology.</title><p>The species name is a noun in the apposition, referring to the Phoenix (a mythical firebird), for the red/purple that is present in the moth’s forewing coloration pattern.</p><!--PageBreak  --></tp:treatment-sec><tp:treatment-sec><!--Section generated to contain objects referenced in tp:taxon-treatment.--><fig id="F1" position="float" orientation="portrait"><label>Figures 1–8.</label><caption><p>Adults. <bold>1–2</bold><italic><tp:taxon-name><tp:taxon-name-part taxon-name-part-type="genus" reg="Aloba">Aloba</tp:taxon-name-part><tp:taxon-name-part taxon-name-part-type="species" reg="carolinae">carolinae</tp:taxon-name-part></tp:taxon-name></italic> Ramos-González &amp; Parra, sp. n. <bold>1</bold> male (holotype) <bold>2</bold> female (paratype). <bold>3, 4</bold><italic><tp:taxon-name><tp:taxon-name-part taxon-name-part-type="genus" reg="Hoplosauris">Hoplosauris</tp:taxon-name-part><tp:taxon-name-part taxon-name-part-type="species" reg="morenoi">morenoi</tp:taxon-name-part></tp:taxon-name></italic> Ramos-González &amp; Parra, sp. n. <bold>3</bold> male (holotype) <bold>4</bold> female (allotype). <bold>5</bold><italic><tp:taxon-name><tp:taxon-name-part taxon-name-part-type="genus" reg="Butleriana">Butleriana</tp:taxon-name-part><tp:taxon-name-part taxon-name-part-type="species" reg="phoenix">phoenix</tp:taxon-name-part></tp:taxon-name></italic> Ramos-González &amp; Parra, sp. n., male (holotype). <bold>6</bold><italic><tp:taxon-name><tp:taxon-name-part taxon-name-part-type="genus" reg="Warrenaria">Warrenaria</tp:taxon-name-part><tp:taxon-name-part taxon-name-part-type="species" reg="onca">onca</tp:taxon-name-part></tp:taxon-name></italic> Ramos-González &amp; Parra, sp. n., male (holotype). <bold>7, 8</bold><italic><tp:taxon-name><tp:taxon-name-part taxon-name-part-type="genus" reg="Fueguina">Fueguina</tp:taxon-name-part><tp:taxon-name-part taxon-name-part-type="species" reg="araucana">araucana</tp:taxon-name-part></tp:taxon-name></italic> Ramos-González &amp; Parra, sp. n. <bold>7</bold> male (holotype) <bold>8</bold> female (allotype). Scale bar: 1 cm.</p></caption><graphic xmlns:xlink="http://www.w3.org/1999/xlink" xlink:href="zookeys-832-091-g001.jpg" position="float" orientation="portrait" xlink:type="simple" id="oo_275608.jpg"/></fig><fig id="F7" position="float" orientation="portrait"><label>Figures 17–21.</label><caption><p>Wing venation of males <bold>17</bold><italic><tp:taxon-name><tp:taxon-name-part taxon-name-part-type="genus" reg="Aloba">Aloba</tp:taxon-name-part><tp:taxon-name-part taxon-name-part-type="species" reg="carolinae">carolinae</tp:taxon-name-part></tp:taxon-name></italic> Ramos-González &amp; Parra, sp. n. <bold>18</bold><italic><tp:taxon-name><tp:taxon-name-part taxon-name-part-type="genus" reg="Hoplosauris">Hoplosauris</tp:taxon-name-part><tp:taxon-name-part taxon-name-part-type="species" reg="morenoi">morenoi</tp:taxon-name-part></tp:taxon-name></italic> Ramos-González &amp; Parra, sp. n. <bold>19</bold><italic><tp:taxon-name><tp:taxon-name-part taxon-name-part-type="genus" reg="Butleriana">Butleriana</tp:taxon-name-part><tp:taxon-name-part taxon-name-part-type="species" reg="phoenix">phoenix</tp:taxon-name-part></tp:taxon-name></italic> Ramos-González &amp; Parra, sp. n. <bold>20</bold><italic><tp:taxon-name><tp:taxon-name-part taxon-name-part-type="genus" reg="Warrenaria">Warrenaria</tp:taxon-name-part><tp:taxon-name-part taxon-name-part-type="species" reg="onca">onca</tp:taxon-name-part></tp:taxon-name></italic> Ramos-González &amp; Parra, sp. n. <bold>21</bold><italic><tp:taxon-name><tp:taxon-name-part taxon-name-part-type="genus" reg="Fueguina">Fueguina</tp:taxon-name-part><tp:taxon-name-part taxon-name-part-type="species" reg="araucana">araucana</tp:taxon-name-part></tp:taxon-name></italic> Ramos-González &amp; Parra, sp. n. Scale bar: 1 cm</p></caption><graphic xmlns:xlink="http://www.w3.org/1999/xlink" xlink:href="zookeys-832-091-g007.jpg" position="float" orientation="portrait" xlink:type="simple" id="oo_275614.jpg"/></fig></tp:treatment-sec></tp:taxon-treatment>
