# Supplementary material for: The Trichopterygini (Lepidoptera, Geometridae) of Austral South America: description of new species from Chile
Source: Zookeys. 2019 Mar 19;832:91–111. doi: 10.3897/zookeys.832.30851 (PMC6435600; doi:10.3897/zookeys.832.30851)
Supplement: XML Treatment for Warrenaria onca [file zookeys.832.30851-treatment5.xml]

<!DOCTYPE tp:taxon-treatment
  PUBLIC "-//TaxonX//DTD Taxonomic Treatment Publishing DTD v0 20100105//EN" "tax-treatment-NSO.dtd">
<tp:taxon-treatment xmlns:tp="http://www.plazi.org/taxpub"><tp:treatment-meta><kwd-group><label>Taxon classification</label><kwd><named-content xmlns:xlink="http://www.w3.org/1999/xlink" content-type="kingdom">Animalia</named-content></kwd><kwd><named-content xmlns:xlink="http://www.w3.org/1999/xlink" content-type="order">Lepidoptera</named-content></kwd><kwd><named-content xmlns:xlink="http://www.w3.org/1999/xlink" content-type="family">Geometridae</named-content></kwd></kwd-group><mixed-citation publication-type="journal"><person-group><name><surname>I. Ramos-González</surname><given-names>Mario</given-names></name><name><surname>Zamora-Manzur</surname><given-names>Carlos</given-names></name><name><surname>Saladrigas Menés</surname><given-names>Dania</given-names></name><name><surname>E. Parra1</surname><given-names>Luis</given-names></name></person-group><article-title>The <tp:taxon-name><tp:taxon-name-part taxon-name-part-type="tribe">Trichopterygini</tp:taxon-name-part></tp:taxon-name> (<tp:taxon-name><tp:taxon-name-part taxon-name-part-type="order">Lepidoptera</tp:taxon-name-part></tp:taxon-name>, <tp:taxon-name><tp:taxon-name-part taxon-name-part-type="family">Geometridae</tp:taxon-name-part></tp:taxon-name>) of Austral South America: description of new species from Chile</article-title><source>Zookeys</source><day>19</day><month>3</month><year>2019</year><volume>832</volume><fpage>91</fpage><lpage>111</lpage><pub-id pub-id-type="doi">10.3897/zookeys.832.30851</pub-id></mixed-citation></tp:treatment-meta><tp:nomenclature><tp:taxon-name>
            <tp:taxon-name-part taxon-name-part-type="genus" reg="Warrenaria">Warrenaria</tp:taxon-name-part>
            <tp:taxon-name-part taxon-name-part-type="species" reg="onca">onca</tp:taxon-name-part>
            <object-id xmlns:xlink="http://www.w3.org/1999/xlink" content-type="zoobank" xlink:type="simple">http://zoobank.org/D02F7D34-4754-437E-9BB5-7E49B2539D20</object-id>
          </tp:taxon-name><tp:taxon-authority>Ramos-González &amp; Parra</tp:taxon-authority><tp:taxon-status xmlns:xlink="http://www.w3.org/1999/xlink" xlink:type="simple">sp. n.</tp:taxon-status><xref ref-type="fig" rid="F1">Figures 6</xref><xref ref-type="fig" rid="F5">, 14</xref><xref ref-type="fig" rid="F7">, 20</xref><!--PageBreak  --></tp:nomenclature><tp:treatment-sec sec-type="diagnosis" id="SECID0ECIAG"><title>Diagnosis.</title><p>This species can be easily distinguished from <italic><tp:taxon-name><tp:taxon-name-part taxon-name-part-type="genus" reg="Warrenaria">W.</tp:taxon-name-part><tp:taxon-name-part taxon-name-part-type="species" reg="martha">martha</tp:taxon-name-part></tp:taxon-name></italic> (Butler) by the presence of ashy-brown forewings, with less evident antemedial and postmedial bands, which have a ferruginous tone. Both species have an U-shaped posterior apex of the juxta in male genitalia but differs in the shape of the juxta’s base: subquadrangular in <italic><tp:taxon-name><tp:taxon-name-part taxon-name-part-type="genus" reg="Warrenaria">Warrenaria</tp:taxon-name-part><tp:taxon-name-part taxon-name-part-type="species" reg="onca">onca</tp:taxon-name-part></tp:taxon-name></italic> but subtriangular in <italic><tp:taxon-name><tp:taxon-name-part taxon-name-part-type="genus" reg="Warrenaria">W.</tp:taxon-name-part><tp:taxon-name-part taxon-name-part-type="species" reg="martha">martha</tp:taxon-name-part></tp:taxon-name></italic>.</p></tp:treatment-sec><tp:treatment-sec sec-type="description" id="SECID0EJJAG"><title>Description.</title><p>Male (Fig. <xref ref-type="fig" rid="F1">6</xref>). Head: antennae filiform, subapically broadened; palpi twice as long as eye diameter, covered by piliform straight light-brown scales; frons covered with imbricated flattened ashy-brown scales. Thorax: patagia covered by juxtaposed flattened ashy-brown scales; tegulae covered by piliform whitish, blackish and ashy-brown scales. Tibial formula 0-2-4. Forewings: background color ashy-brown splashed with blackish scales, slightly darker and with olivaceous tinge towards the costa and termen; M<sub>3</sub> and Cu<sub>1</sub> framed by blackish scales that cross the postmedial band; termen rounded, with dark piliform olivaceous-brown scales; basal region crossed by three wavy subcircular lines: proximal line light brown and diffuse, distal lines blackish and better defined than proximal one; costal margin of basal region only with a small subquadrate blackish spot, splashed with ferruginous-orange scales; antemedial band ferruginous-orange, slightly diffuse, zigzagging; postmedial band wavy, diffuse and composed of three slender ferruginous-orange stripes; costa of medial region mottled with blackish scales; subterminal band formed by two interrupted slender blackish stripes; adterminal band formed by rectangular interveinal spots; terminal band formed by blackish semicircles that are weakly connected with adterminal band; discal spot present and blackish. Hindwings: reduced, three-quarters the length of forewings, subrounded, dark brown, with an extended and subrounded lobe at the base of anal margin; discal spot blackish. Wing venation (Fig. <xref ref-type="fig" rid="F7">20</xref>): forewing with two accessory cells; hindwing with Sc+R<sub>1</sub> and Rs linked by a transverse vein a quarter before of the end of the cell; Rs, M<sub>1</sub>, M<sub>2</sub>, M<sub>3</sub> are free and located on the vertices of discal cell; Cu<sub>1</sub> slightly arched, near the angle of cell; Cu<sub>2</sub> inconspicuos, one-fifth before the angle of the cell; lobe crossed by sub-straight A<sub>1</sub> and curved A<sub>2</sub>; discal cell polygonal and extend for half of wing surface. Male genitalia (Fig. <xref ref-type="fig" rid="F5">14</xref>): valvae subrectangular, costa strongly sclerotized, rounded apical notch with a small indention, about 1/16 the length of valvae; saccus subquadrate; juxta with subquadrangular base and U-shaped posterior apex, with two lateral processes that have a setose triangular apex and are connected in the midventral region, at height of transtilla; uncus simple and slightly setose; transtilla simple. Aedeagus tubular; cornuti arranged as two longitudinal groups in the vesica. Female unknown.</p><fig id="F5" position="float" orientation="portrait"><label>Figure 14.</label><caption><p>Male genitalia of <italic><tp:taxon-name><tp:taxon-name-part taxon-name-part-type="genus" reg="Warrenaria">Warrenaria</tp:taxon-name-part><tp:taxon-name-part taxon-name-part-type="species" reg="onca">onca</tp:taxon-name-part></tp:taxon-name></italic> Ramos-González &amp; Parra, sp. n., male, holotype, <named-content xmlns:xlink="http://www.w3.org/1999/xlink" content-type="dwc:institutional_code" xlink:type="simple">MZUC-UCCC</named-content>, slide No. AMLP 0137. Scale bar: 1 mm.</p></caption><graphic xmlns:xlink="http://www.w3.org/1999/xlink" xlink:href="zookeys-832-091-g005.jpg" position="float" orientation="portrait" xlink:type="simple" id="oo_275612.jpg"/></fig></tp:treatment-sec><tp:treatment-sec sec-type="type material" id="SECID0EMLAG"><title>Type material.</title><p>Holotype: 1 ♂, pinned, Chile, Nahuelbuta, Río Picoiquen, 22-XII-1965, leg. Fetis, “AMLP 0137” [genitalia slide], “Holotype <italic><tp:taxon-name><tp:taxon-name-part taxon-name-part-type="genus" reg="Warrenaria">Warrenaria</tp:taxon-name-part><tp:taxon-name-part taxon-name-part-type="species" reg="onca">onca</tp:taxon-name-part></tp:taxon-name></italic>” [red handwritten label] (<named-content xmlns:xlink="http://www.w3.org/1999/xlink" content-type="dwc:institutional_code" xlink:type="simple">MZUC-UCCC</named-content>).</p><!--PageBreak  --></tp:treatment-sec><tp:treatment-sec sec-type="distribution" id="SECID0EDMAG"><title>Distribution.</title><p>This species is only known from the type locality: Chile, Araucanía, Malleco, Angol, Nahuelbuta, Río Picoiquen. This locality belongs to Maule biogeographic province, Central Chilean subregion, Andean region.</p></tp:treatment-sec><tp:treatment-sec sec-type="Flight period" id="SECID0EIMAG"><title>Flight period.</title><p>The single specimen was captured in December.</p></tp:treatment-sec><tp:treatment-sec sec-type="etymology" id="SECID0ENMAG"><title>Etymology.</title><p>The species name is a noun in apposition and is in reference to the jaguar (<italic><tp:taxon-name><tp:taxon-name-part taxon-name-part-type="genus" reg="Panthera">Panthera</tp:taxon-name-part><tp:taxon-name-part taxon-name-part-type="species" reg="onca">onca</tp:taxon-name-part></tp:taxon-name></italic>), a feline that inhabited the forests of southern South America until the end of the 19<sup>th</sup> century and which gives its name to the type locality (Nahuelbuta) in Mapudungun language (<italic>nawel</italic>: jaguar; <italic>füta</italic>: big).</p><!--PageBreak  --></tp:treatment-sec><tp:treatment-sec><!--Section generated to contain objects referenced in tp:taxon-treatment.--><fig id="F1" position="float" orientation="portrait"><label>Figures 1–8.</label><caption><p>Adults. <bold>1–2</bold><italic><tp:taxon-name><tp:taxon-name-part taxon-name-part-type="genus" reg="Aloba">Aloba</tp:taxon-name-part><tp:taxon-name-part taxon-name-part-type="species" reg="carolinae">carolinae</tp:taxon-name-part></tp:taxon-name></italic> Ramos-González &amp; Parra, sp. n. <bold>1</bold> male (holotype) <bold>2</bold> female (paratype). <bold>3, 4</bold><italic><tp:taxon-name><tp:taxon-name-part taxon-name-part-type="genus" reg="Hoplosauris">Hoplosauris</tp:taxon-name-part><tp:taxon-name-part taxon-name-part-type="species" reg="morenoi">morenoi</tp:taxon-name-part></tp:taxon-name></italic> Ramos-González &amp; Parra, sp. n. <bold>3</bold> male (holotype) <bold>4</bold> female (allotype). <bold>5</bold><italic><tp:taxon-name><tp:taxon-name-part taxon-name-part-type="genus" reg="Butleriana">Butleriana</tp:taxon-name-part><tp:taxon-name-part taxon-name-part-type="species" reg="phoenix">phoenix</tp:taxon-name-part></tp:taxon-name></italic> Ramos-González &amp; Parra, sp. n., male (holotype). <bold>6</bold><italic><tp:taxon-name><tp:taxon-name-part taxon-name-part-type="genus" reg="Warrenaria">Warrenaria</tp:taxon-name-part><tp:taxon-name-part taxon-name-part-type="species" reg="onca">onca</tp:taxon-name-part></tp:taxon-name></italic> Ramos-González &amp; Parra, sp. n., male (holotype). <bold>7, 8</bold><italic><tp:taxon-name><tp:taxon-name-part taxon-name-part-type="genus" reg="Fueguina">Fueguina</tp:taxon-name-part><tp:taxon-name-part taxon-name-part-type="species" reg="araucana">araucana</tp:taxon-name-part></tp:taxon-name></italic> Ramos-González &amp; Parra, sp. n. <bold>7</bold> male (holotype) <bold>8</bold> female (allotype). Scale bar: 1 cm.</p></caption><graphic xmlns:xlink="http://www.w3.org/1999/xlink" xlink:href="zookeys-832-091-g001.jpg" position="float" orientation="portrait" xlink:type="simple" id="oo_275608.jpg"/></fig><fig id="F7" position="float" orientation="portrait"><label>Figures 17–21.</label><caption><p>Wing venation of males <bold>17</bold><italic><tp:taxon-name><tp:taxon-name-part taxon-name-part-type="genus" reg="Aloba">Aloba</tp:taxon-name-part><tp:taxon-name-part taxon-name-part-type="species" reg="carolinae">carolinae</tp:taxon-name-part></tp:taxon-name></italic> Ramos-González &amp; Parra, sp. n. <bold>18</bold><italic><tp:taxon-name><tp:taxon-name-part taxon-name-part-type="genus" reg="Hoplosauris">Hoplosauris</tp:taxon-name-part><tp:taxon-name-part taxon-name-part-type="species" reg="morenoi">morenoi</tp:taxon-name-part></tp:taxon-name></italic> Ramos-González &amp; Parra, sp. n. <bold>19</bold><italic><tp:taxon-name><tp:taxon-name-part taxon-name-part-type="genus" reg="Butleriana">Butleriana</tp:taxon-name-part><tp:taxon-name-part taxon-name-part-type="species" reg="phoenix">phoenix</tp:taxon-name-part></tp:taxon-name></italic> Ramos-González &amp; Parra, sp. n. <bold>20</bold><italic><tp:taxon-name><tp:taxon-name-part taxon-name-part-type="genus" reg="Warrenaria">Warrenaria</tp:taxon-name-part><tp:taxon-name-part taxon-name-part-type="species" reg="onca">onca</tp:taxon-name-part></tp:taxon-name></italic> Ramos-González &amp; Parra, sp. n. <bold>21</bold><italic><tp:taxon-name><tp:taxon-name-part taxon-name-part-type="genus" reg="Fueguina">Fueguina</tp:taxon-name-part><tp:taxon-name-part taxon-name-part-type="species" reg="araucana">araucana</tp:taxon-name-part></tp:taxon-name></italic> Ramos-González &amp; Parra, sp. n. Scale bar: 1 cm</p></caption><graphic xmlns:xlink="http://www.w3.org/1999/xlink" xlink:href="zookeys-832-091-g007.jpg" position="float" orientation="portrait" xlink:type="simple" id="oo_275614.jpg"/></fig></tp:treatment-sec></tp:taxon-treatment>
