# Supplementary material for: The Trichopterygini (Lepidoptera, Geometridae) of Austral South America: description of new species from Chile
Source: Zookeys. 2019 Mar 19;832:91–111. doi: 10.3897/zookeys.832.30851 (PMC6435600; doi:10.3897/zookeys.832.30851)
Supplement: XML Treatment for Fueguina araucana [file zookeys.832.30851-treatment6.xml]

<!DOCTYPE tp:taxon-treatment
  PUBLIC "-//TaxonX//DTD Taxonomic Treatment Publishing DTD v0 20100105//EN" "tax-treatment-NSO.dtd">
<tp:taxon-treatment xmlns:tp="http://www.plazi.org/taxpub"><tp:treatment-meta><kwd-group><label>Taxon classification</label><kwd><named-content xmlns:xlink="http://www.w3.org/1999/xlink" content-type="kingdom">Animalia</named-content></kwd><kwd><named-content xmlns:xlink="http://www.w3.org/1999/xlink" content-type="order">Lepidoptera</named-content></kwd><kwd><named-content xmlns:xlink="http://www.w3.org/1999/xlink" content-type="family">Geometridae</named-content></kwd></kwd-group><mixed-citation publication-type="journal"><person-group><name><surname>I. Ramos-González</surname><given-names>Mario</given-names></name><name><surname>Zamora-Manzur</surname><given-names>Carlos</given-names></name><name><surname>Saladrigas Menés</surname><given-names>Dania</given-names></name><name><surname>E. Parra1</surname><given-names>Luis</given-names></name></person-group><article-title>The <tp:taxon-name><tp:taxon-name-part taxon-name-part-type="tribe">Trichopterygini</tp:taxon-name-part></tp:taxon-name> (<tp:taxon-name><tp:taxon-name-part taxon-name-part-type="order">Lepidoptera</tp:taxon-name-part></tp:taxon-name>, <tp:taxon-name><tp:taxon-name-part taxon-name-part-type="family">Geometridae</tp:taxon-name-part></tp:taxon-name>) of Austral South America: description of new species from Chile</article-title><source>Zookeys</source><day>19</day><month>3</month><year>2019</year><volume>832</volume><fpage>91</fpage><lpage>111</lpage><pub-id pub-id-type="doi">10.3897/zookeys.832.30851</pub-id></mixed-citation></tp:treatment-meta><tp:nomenclature><tp:taxon-name>
            <tp:taxon-name-part taxon-name-part-type="genus" reg="Fueguina">Fueguina</tp:taxon-name-part>
            <tp:taxon-name-part taxon-name-part-type="species" reg="araucana">araucana</tp:taxon-name-part>
            <object-id xmlns:xlink="http://www.w3.org/1999/xlink" content-type="zoobank" xlink:type="simple">http://zoobank.org/EA416114-32CA-4D92-BCEB-2F15171006F8</object-id>
          </tp:taxon-name><tp:taxon-authority>Ramos-González &amp; Parra</tp:taxon-authority><tp:taxon-status xmlns:xlink="http://www.w3.org/1999/xlink" xlink:type="simple">sp. n.</tp:taxon-status><xref ref-type="fig" rid="F1">Figures 7</xref><xref ref-type="fig" rid="F1">, 8</xref><xref ref-type="fig" rid="F6">, 15</xref><xref ref-type="fig" rid="F6">, 16</xref><xref ref-type="fig" rid="F7">, 21</xref></tp:nomenclature><tp:treatment-sec sec-type="diagnosis" id="SECID0EFPAG"><title>Diagnosis.</title><p>This species can be easily distinguished from <italic><tp:taxon-name><tp:taxon-name-part taxon-name-part-type="genus" reg="Fueguina">F.</tp:taxon-name-part><tp:taxon-name-part taxon-name-part-type="species" reg="varians">varians</tp:taxon-name-part></tp:taxon-name></italic> (Butler) and <italic><tp:taxon-name><tp:taxon-name-part taxon-name-part-type="genus" reg="Fueguina">F.</tp:taxon-name-part><tp:taxon-name-part taxon-name-part-type="species" reg="celovalva">celovalva</tp:taxon-name-part></tp:taxon-name></italic> Parra by its ashy forewings, crossed by dark-brown stripes, and a less-developed saccular process. Externally, it differs from <italic><tp:taxon-name><tp:taxon-name-part taxon-name-part-type="genus" reg="Fueguina">F.</tp:taxon-name-part><tp:taxon-name-part taxon-name-part-type="species" reg="magallanica">magallanica</tp:taxon-name-part></tp:taxon-name></italic> Parra by its antemedial and postmedial bands, which are less angular in <italic><tp:taxon-name><tp:taxon-name-part taxon-name-part-type="genus" reg="Fueguina">F.</tp:taxon-name-part><tp:taxon-name-part taxon-name-part-type="species" reg="araucana">araucana</tp:taxon-name-part></tp:taxon-name></italic>. Can be distinguished from congeners by three other characters: the presence of disjointed subtriangular lateral processes in the juxta, the large subrounded apical indention, which extends approximately through half of valva, and having a globular corpus bursae which is short and subequal to the length of ductus bursae.</p></tp:treatment-sec><tp:treatment-sec sec-type="description" id="SECID0EXQAG"><title>Description.</title><p>Male (Fig. <xref ref-type="fig" rid="F1">7</xref>). Head: antennae filiform, subapically broadened; palpi porrect, slightly tilted up covered by straight piliform dark-brown scales and 1.5 times larger than eye diameter; frons and vertex covered with imbricated flattened whitish and dark-brown scales. Thorax: patagia covered by juxtaposed flattened whitish and dark-brown scales; tegulae covered by dark-brown scales splashed with black scales, piliform scales on the posterior region. Tibial formula 0-2-4. Forewings: background color ashy; medial and Cu<sub>1</sub> veins framed by three elongated blackish spots, between postmedial and subterminal bands; termen rounded, with piliform light-brown scales; basal band blackish, curved, slightly zigzagging towards the inner margin; antemedial band dark brown, sinuous, which is thinner towards the costa and inner margin than in its medial sector; postmedial band sinuous and wide, formed by two brown-orange stripes mottled with dark brown and framed with blackish-brown scales; subterminal band dark brown, diffuse, cut off on its costal third by an ashy apical spot; discal spot present and blackish. Hindwings: same size as in females, subrectangular, ashy-brown, with a digitiform lobe extended over the base of anal margin; discal spot not visible. Wing venation (Fig. <xref ref-type="fig" rid="F7">21</xref>): forewing with two accessory cells; hindwing with Sc+R<sub>1</sub> and Rs connected by a transverse vein towards one-third before the end of the cell; Rs and M<sub>1</sub> pedunculated; M<sub>2</sub> absent and M<sub>3</sub> near Cu<sub>1</sub>; Cu<sub>1</sub> is near the angle of the cell; Cu<sub>2</sub> weak, one-fifth before the angle of the cell; lobe crossed by straight A<sub>1</sub> and slightly curved A<sub>2</sub>; discal cell polygonal and extend for half of wing surface. Male genitalia (Fig. <xref ref-type="fig" rid="F6">15</xref>): valvae subrectangular, costa strongly sclerotized with rounded and setose apex, deep subrectangular apical notch, approximately half the length of valvae; cucullus projected in the apex of anterior edge, sacculus present and spine-like; saccus rounded; juxta with subquadrangular base and M-shaped posterior apex, with two disjointed lateral processes that have setose subtriangular apex and extends at the height of transtilla; uncus glabrous and straight. Aedeagus tubular; vesica armed with three cornutus. Female (Fig. <xref ref-type="fig" rid="F1">8</xref>): similar to males, but with filiform antennae slighter and subrectangular hindwings without lobe on the anal margin. Female genitalia (Fig. <xref ref-type="fig" rid="F6">16</xref>): ductus bursae striated and subequal in length to corpus bursae; corpus bursae <!--PageBreak  -->globular, membranous; cestum present, subrectangular and strongly sclerotized; posterior apophyses longer than anterior ones.</p><fig id="F6" position="float" orientation="portrait"><label>Figures 15, 16.</label><caption><p>Genitalia of <italic><tp:taxon-name><tp:taxon-name-part taxon-name-part-type="genus" reg="Fueguina">Fueguina</tp:taxon-name-part><tp:taxon-name-part taxon-name-part-type="species" reg="araucana">araucana</tp:taxon-name-part></tp:taxon-name></italic> Ramos-González &amp; Parra, sp. n. <bold>15</bold> male genitalia (holotype, <named-content xmlns:xlink="http://www.w3.org/1999/xlink" content-type="dwc:institutional_code" xlink:type="simple">MZUC-UCCC</named-content>, slide No. AMLP 0139) <bold>16</bold> female genitalia (allotype, <named-content xmlns:xlink="http://www.w3.org/1999/xlink" content-type="dwc:institutional_code" xlink:type="simple">MZUC-UCCC</named-content>, slide No. AMLP 0138). Scale bar: 1 mm.</p></caption><graphic xmlns:xlink="http://www.w3.org/1999/xlink" xlink:href="zookeys-832-091-g006.jpg" position="float" orientation="portrait" xlink:type="simple" id="oo_275613.jpg"/></fig></tp:treatment-sec><tp:treatment-sec sec-type="type material" id="SECID0ENTAG"><title>Type material.</title><p>Holotype: 1 ♂, pinned, Chile, Araucanía, Malleco, R.N. Malalcahuello-Nalcas, Corralco, 09-XII-2014, leg. L.E. Parra, “AMLP 0139” [genitalia slide], “UCCC_MZUC_Lep_0031” [ID code], “Holotype <italic><tp:taxon-name><tp:taxon-name-part taxon-name-part-type="genus" reg="Fueguina">Fueguina</tp:taxon-name-part><tp:taxon-name-part taxon-name-part-type="species" reg="araucana">araucana</tp:taxon-name-part></tp:taxon-name></italic>” [red handwritten label] (<named-content xmlns:xlink="http://www.w3.org/1999/xlink" content-type="dwc:institutional_code" xlink:type="simple">MZUC-UCCC</named-content>); Allotype: 1 ♀, pinned, Chile, Malleco, Río Blanco III-1951, leg. L.E. Peña, “Especie 23 H” [ID code, female], “AMLP 0138” [genitalia slide], “Allotype <italic><tp:taxon-name><tp:taxon-name-part taxon-name-part-type="genus" reg="Fueguina">Fueguina</tp:taxon-name-part><tp:taxon-name-part taxon-name-part-type="species" reg="araucana">araucana</tp:taxon-name-part></tp:taxon-name></italic>” [red handwritten label] (<named-content xmlns:xlink="http://www.w3.org/1999/xlink" content-type="dwc:institutional_code" xlink:type="simple">MZUC-UCCC</named-content>).</p><p>Paratypes: 1 male, 3 females. Chile: <bold>Malleco</bold>: Curacautín, Termas de Río Blanco, 1050-1300 m, 21/24-II-1954, leg. L.E. Peña (1 ♀) (<named-content xmlns:xlink="http://www.w3.org/1999/xlink" content-type="dwc:institutional_code" xlink:type="simple">MZUC-UCCC</named-content>). <bold>Cautín</bold>: Pucón, Termas de Río Blanco, II-1951, leg. L.E. Peña, “Especie 23 M” [ID code, male], “AMLP 0093” [wing slide] (1 ♂, 1 ♀) (<named-content xmlns:xlink="http://www.w3.org/1999/xlink" content-type="dwc:institutional_code" xlink:type="simple">MZUC-UCCC</named-content>); Pucón, Termas de Río Blanco, III-1951, leg. L.E. Peña (1 ♀) (<named-content xmlns:xlink="http://www.w3.org/1999/xlink" content-type="dwc:institutional_code" xlink:type="simple">MZUC-UCCC</named-content>).</p></tp:treatment-sec><tp:treatment-sec sec-type="distribution" id="SECID0EIVAG"><title>Distribution.</title><p>This species occurs between Malleco and Cautín provinces. It is distributed in parts of Maule and Valdivian Forest biogeographic provinces, Subantarctic subregion, Andean region.</p></tp:treatment-sec><tp:treatment-sec sec-type="Flight period" id="SECID0ENVAG"><title>Flight period.</title><p>Specimens were captured in December, February and March.</p><p><bold>Etymology.</bold> The species name is dedicated to the Araucanía region, Chile, the locality where all specimens were collected.</p><fig id="F7" position="float" orientation="portrait"><label>Figures 17–21.</label><caption><p>Wing venation of males <bold>17</bold><italic><tp:taxon-name><tp:taxon-name-part taxon-name-part-type="genus" reg="Aloba">Aloba</tp:taxon-name-part><tp:taxon-name-part taxon-name-part-type="species" reg="carolinae">carolinae</tp:taxon-name-part></tp:taxon-name></italic> Ramos-González &amp; Parra, sp. n. <bold>18</bold><italic><tp:taxon-name><tp:taxon-name-part taxon-name-part-type="genus" reg="Hoplosauris">Hoplosauris</tp:taxon-name-part><tp:taxon-name-part taxon-name-part-type="species" reg="morenoi">morenoi</tp:taxon-name-part></tp:taxon-name></italic> Ramos-González &amp; Parra, sp. n. <bold>19</bold><italic><tp:taxon-name><tp:taxon-name-part taxon-name-part-type="genus" reg="Butleriana">Butleriana</tp:taxon-name-part><tp:taxon-name-part taxon-name-part-type="species" reg="phoenix">phoenix</tp:taxon-name-part></tp:taxon-name></italic> Ramos-González &amp; Parra, sp. n. <bold>20</bold><italic><tp:taxon-name><tp:taxon-name-part taxon-name-part-type="genus" reg="Warrenaria">Warrenaria</tp:taxon-name-part><tp:taxon-name-part taxon-name-part-type="species" reg="onca">onca</tp:taxon-name-part></tp:taxon-name></italic> Ramos-González &amp; Parra, sp. n. <bold>21</bold><italic><tp:taxon-name><tp:taxon-name-part taxon-name-part-type="genus" reg="Fueguina">Fueguina</tp:taxon-name-part><tp:taxon-name-part taxon-name-part-type="species" reg="araucana">araucana</tp:taxon-name-part></tp:taxon-name></italic> Ramos-González &amp; Parra, sp. n. Scale bar: 1 cm</p></caption><graphic xmlns:xlink="http://www.w3.org/1999/xlink" xlink:href="zookeys-832-091-g007.jpg" position="float" orientation="portrait" xlink:type="simple" id="oo_275614.jpg"/></fig><!--PageBreak  --></tp:treatment-sec><tp:treatment-sec><!--Section generated to contain objects referenced in tp:taxon-treatment.--><fig id="F1" position="float" orientation="portrait"><label>Figures 1–8.</label><caption><p>Adults. <bold>1–2</bold><italic><tp:taxon-name><tp:taxon-name-part taxon-name-part-type="genus" reg="Aloba">Aloba</tp:taxon-name-part><tp:taxon-name-part taxon-name-part-type="species" reg="carolinae">carolinae</tp:taxon-name-part></tp:taxon-name></italic> Ramos-González &amp; Parra, sp. n. <bold>1</bold> male (holotype) <bold>2</bold> female (paratype). <bold>3, 4</bold><italic><tp:taxon-name><tp:taxon-name-part taxon-name-part-type="genus" reg="Hoplosauris">Hoplosauris</tp:taxon-name-part><tp:taxon-name-part taxon-name-part-type="species" reg="morenoi">morenoi</tp:taxon-name-part></tp:taxon-name></italic> Ramos-González &amp; Parra, sp. n. <bold>3</bold> male (holotype) <bold>4</bold> female (allotype). <bold>5</bold><italic><tp:taxon-name><tp:taxon-name-part taxon-name-part-type="genus" reg="Butleriana">Butleriana</tp:taxon-name-part><tp:taxon-name-part taxon-name-part-type="species" reg="phoenix">phoenix</tp:taxon-name-part></tp:taxon-name></italic> Ramos-González &amp; Parra, sp. n., male (holotype). <bold>6</bold><italic><tp:taxon-name><tp:taxon-name-part taxon-name-part-type="genus" reg="Warrenaria">Warrenaria</tp:taxon-name-part><tp:taxon-name-part taxon-name-part-type="species" reg="onca">onca</tp:taxon-name-part></tp:taxon-name></italic> Ramos-González &amp; Parra, sp. n., male (holotype). <bold>7, 8</bold><italic><tp:taxon-name><tp:taxon-name-part taxon-name-part-type="genus" reg="Fueguina">Fueguina</tp:taxon-name-part><tp:taxon-name-part taxon-name-part-type="species" reg="araucana">araucana</tp:taxon-name-part></tp:taxon-name></italic> Ramos-González &amp; Parra, sp. n. <bold>7</bold> male (holotype) <bold>8</bold> female (allotype). Scale bar: 1 cm.</p></caption><graphic xmlns:xlink="http://www.w3.org/1999/xlink" xlink:href="zookeys-832-091-g001.jpg" position="float" orientation="portrait" xlink:type="simple" id="oo_275608.jpg"/></fig></tp:treatment-sec></tp:taxon-treatment>
